# Supplementary material for: ﻿The Trichoptera of Panama XXIV. Fifteen new species and two new country records of the caddisfly genus Neotrichia (Trichoptera, Hydroptilidae), with a key to all known Panamanian species
Source: Zookeys. 2024 Jan 3;1188:47–90. doi: 10.3897/zookeys.1188.111346 (PMC10782514; doi:10.3897/zookeys.1188.111346)
Supplement: XML Treatment for Neotrichia [file zookeys.1188.111346-treatment1.xml]

<!DOCTYPE tp:taxon-treatment
  PUBLIC "-//TaxonX//DTD Taxonomic Treatment Publishing DTD v0 20100105//EN" "tax-treatment-NSO.dtd">
<tp:taxon-treatment xmlns:tp="http://www.plazi.org/taxpub"><tp:treatment-meta><kwd-group><label>Taxon classification</label><kwd>
                <named-content content-type="kingdom">Animalia</named-content>
              </kwd><kwd>
                <named-content content-type="order">Trichoptera</named-content>
              </kwd><kwd>
                <named-content content-type="family">Hydroptilidae</named-content>
              </kwd></kwd-group><mixed-citation publication-type="journal"><person-group><name><surname>Harris</surname><given-names>Steven C.</given-names></name><name><surname>Armitage</surname><given-names>Brian J.</given-names></name><name><surname>Ríos González</surname><given-names>Tomás A.</given-names></name></person-group><article-title>﻿The <tp:taxon-name><tp:taxon-name-part taxon-name-part-type="order">Trichoptera</tp:taxon-name-part></tp:taxon-name> of Panama XXIV. Fifteen new species and two new country records of the caddisfly genus <italic><tp:taxon-name><tp:taxon-name-part taxon-name-part-type="genus" reg="Neotrichia">Neotrichia</tp:taxon-name-part></tp:taxon-name></italic> (<tp:taxon-name><tp:taxon-name-part taxon-name-part-type="order">Trichoptera</tp:taxon-name-part></tp:taxon-name>, <tp:taxon-name><tp:taxon-name-part taxon-name-part-type="family">Hydroptilidae</tp:taxon-name-part></tp:taxon-name>), with a key to all known Panamanian species</article-title><source>Zookeys</source><day>03</day><month>01</month><year>2024</year><volume>1188</volume><fpage>47</fpage><lpage>90</lpage><pub-id pub-id-type="doi">10.3897/zookeys.1188.111346</pub-id></mixed-citation></tp:treatment-meta><tp:nomenclature><label>﻿Genus</label><tp:taxon-name>
              <object-id xmlns:xlink="http://www.w3.org/1999/xlink" content-type="arpha" xlink:type="simple">506FDA74-F2AE-557D-8E44-2AFFE1BA19D7</object-id>
              <tp:taxon-name-part taxon-name-part-type="genus" reg="Neotrichia">Neotrichia</tp:taxon-name-part>
            </tp:taxon-name><tp:taxon-authority>Morton, 1905</tp:taxon-authority></tp:nomenclature><tp:treatment-sec sec-type="remarks" id="SECID0EF4AE"><title>Remark.</title><p>The genus <italic><tp:taxon-name><tp:taxon-name-part taxon-name-part-type="genus" reg="Neotrichia">Neotrichia</tp:taxon-name-part></tp:taxon-name></italic> (<tp:taxon-name><tp:taxon-name-part taxon-name-part-type="family">Hydroptilidae</tp:taxon-name-part></tp:taxon-name>, <tp:taxon-name><tp:taxon-name-part taxon-name-part-type="subfamily">Neotrichiinae</tp:taxon-name-part></tp:taxon-name>) has a New World distribution with 211 species known from North, Central, and South America and the West Indies (<xref ref-type="bibr" rid="B5">Armitage et al. 2022</xref>; <xref ref-type="bibr" rid="B20">Gama-Neto and Passos 2023</xref>; <xref ref-type="bibr" rid="B29">Harris et al. 2023</xref>; <xref ref-type="bibr" rid="B41">Thomson 2023</xref>). In the Neotropics, there are 174 species recorded (<xref ref-type="bibr" rid="B5">Armitage et al. 2022</xref>; <xref ref-type="bibr" rid="B20">Gama-Neto and Passos 2023</xref>; <xref ref-type="bibr" rid="B29">Harris et al. 2023</xref>; <xref ref-type="bibr" rid="B41">Thomson 2023</xref>). Herein we describe and illustrate 15 new species and report two new country records for Panama.</p></tp:treatment-sec><ref-list><ref id="B5"><mixed-citation xmlns:xlink="http://www.w3.org/1999/xlink" xlink:type="simple"><person-group><name name-style="western"><surname>Armitage</surname><given-names>BJ</given-names></name><name name-style="western"><surname>Harris</surname><given-names>SC</given-names></name><name name-style="western"><surname>Ríos</surname><given-names>TA</given-names></name><name name-style="western"><surname>Aguirre</surname><given-names>YP</given-names></name><name name-style="western"><surname>Arefina-Armitage</surname><given-names>TI</given-names></name></person-group> (<year>2022</year>) <article-title>The <tp:taxon-name><tp:taxon-name-part taxon-name-part-type="order">Trichoptera</tp:taxon-name-part></tp:taxon-name> of Panama. XVII. One new genus record and twelve first species records of microcaddisflies (<tp:taxon-name><tp:taxon-name-part taxon-name-part-type="order">Trichoptera</tp:taxon-name-part></tp:taxon-name>, <tp:taxon-name><tp:taxon-name-part taxon-name-part-type="family">Hydroptilidae</tp:taxon-name-part></tp:taxon-name>) from the Republic of Panama.</article-title><source>Check List</source><volume>18</volume>(<issue>1</issue>): <fpage>233</fpage>–<lpage>239</lpage>. <ext-link xlink:href="10.15560/18.1.233" ext-link-type="doi" xlink:type="simple">https://doi.org/10.15560/18.1.233</ext-link></mixed-citation></ref><ref id="B20"><mixed-citation xmlns:xlink="http://www.w3.org/1999/xlink" xlink:type="simple"><person-group><name name-style="western"><surname>Gama-Neto</surname><given-names>JL</given-names></name><name name-style="western"><surname>Passos</surname><given-names>MAB</given-names></name></person-group> (<year>2023</year>) <article-title><italic><tp:taxon-name><tp:taxon-name-part taxon-name-part-type="genus">Neotrichia</tp:taxon-name-part><tp:taxon-name-part taxon-name-part-type="species">anamariae</tp:taxon-name-part></tp:taxon-name></italic> sp. nov.: The first record of <italic><tp:taxon-name><tp:taxon-name-part taxon-name-part-type="genus">Neotrichia</tp:taxon-name-part></tp:taxon-name></italic> Morton 1905 (<tp:taxon-name><tp:taxon-name-part taxon-name-part-type="order">Trichoptera</tp:taxon-name-part></tp:taxon-name>: <tp:taxon-name><tp:taxon-name-part taxon-name-part-type="family">Hydroptilidae</tp:taxon-name-part></tp:taxon-name>) from Maranhão State, Northeast Brazil.</article-title><source>Zootaxa</source><volume>5325</volume>(<issue>2</issue>): <fpage>283</fpage>–<lpage>288</lpage>. <ext-link xlink:href="10.11646/zootaxa.5325.2.9" ext-link-type="doi" xlink:type="simple">https://doi.org/10.11646/zootaxa.5325.2.9</ext-link></mixed-citation></ref><ref id="B29"><mixed-citation xmlns:xlink="http://www.w3.org/1999/xlink" xlink:type="simple"><person-group><name name-style="western"><surname>Harris</surname><given-names>SC</given-names></name><name name-style="western"><surname>Ríos Gonzalez</surname><given-names>TA</given-names></name><name name-style="western"><surname>Aguirre</surname><given-names>YP</given-names></name></person-group> (<year>2023</year>) <article-title><tp:taxon-name><tp:taxon-name-part taxon-name-part-type="order">Trichoptera</tp:taxon-name-part></tp:taxon-name> of Panama. XX. Six new microcaddisflies (<tp:taxon-name><tp:taxon-name-part taxon-name-part-type="order">Trichoptera</tp:taxon-name-part></tp:taxon-name>: <tp:taxon-name><tp:taxon-name-part taxon-name-part-type="family">Hydroptilidae</tp:taxon-name-part></tp:taxon-name>) and two new country records from Panama.</article-title><source>Aquatic Insects</source><volume>44</volume>(<issue>4</issue>): <fpage>250</fpage>–<lpage>272</lpage>. <ext-link xlink:href="10.1080/01650424.2023.2205397" ext-link-type="doi" xlink:type="simple">https://doi.org/10.1080/01650424.2023.2205397</ext-link></mixed-citation></ref><ref id="B41"><mixed-citation xmlns:xlink="http://www.w3.org/1999/xlink" xlink:type="simple"><person-group><name name-style="western"><surname>Thomson</surname><given-names>RE</given-names></name></person-group> (<year>2023</year>) <article-title>Catalog of the <tp:taxon-name><tp:taxon-name-part taxon-name-part-type="family">Hydroptilidae</tp:taxon-name-part></tp:taxon-name> (<tp:taxon-name><tp:taxon-name-part taxon-name-part-type="class">Insecta</tp:taxon-name-part></tp:taxon-name>, <tp:taxon-name><tp:taxon-name-part taxon-name-part-type="order">Trichoptera</tp:taxon-name-part></tp:taxon-name>).</article-title><source>ZooKeys</source><volume>1140</volume>: <fpage>1</fpage>–<lpage>499</lpage>. <ext-link xlink:href="10.3897/zookeys.1140.85712" ext-link-type="doi" xlink:type="simple">https://doi.org/10.3897/zookeys.1140.85712</ext-link></mixed-citation></ref></ref-list></tp:taxon-treatment>
