# Supplementary material for: ﻿The Trichoptera of Panama XXIV. Fifteen new species and two new country records of the caddisfly genus Neotrichia (Trichoptera, Hydroptilidae), with a key to all known Panamanian species
Source: Zookeys. 2024 Jan 3;1188:47–90. doi: 10.3897/zookeys.1188.111346 (PMC10782514; doi:10.3897/zookeys.1188.111346)
Supplement: XML Treatment for Neotrichia abrebotella [file zookeys.1188.111346-treatment2.xml]

<!DOCTYPE tp:taxon-treatment
  PUBLIC "-//TaxonX//DTD Taxonomic Treatment Publishing DTD v0 20100105//EN" "tax-treatment-NSO.dtd">
<tp:taxon-treatment xmlns:tp="http://www.plazi.org/taxpub"><tp:treatment-meta><kwd-group><label>Taxon classification</label><kwd>
                <named-content content-type="kingdom">Animalia</named-content>
              </kwd><kwd>
                <named-content content-type="order">Trichoptera</named-content>
              </kwd><kwd>
                <named-content content-type="family">Hydroptilidae</named-content>
              </kwd></kwd-group><mixed-citation publication-type="journal"><person-group><name><surname>Harris</surname><given-names>Steven C.</given-names></name><name><surname>Armitage</surname><given-names>Brian J.</given-names></name><name><surname>Ríos González</surname><given-names>Tomás A.</given-names></name></person-group><article-title>﻿The <tp:taxon-name><tp:taxon-name-part taxon-name-part-type="order">Trichoptera</tp:taxon-name-part></tp:taxon-name> of Panama XXIV. Fifteen new species and two new country records of the caddisfly genus <italic><tp:taxon-name><tp:taxon-name-part taxon-name-part-type="genus" reg="Neotrichia">Neotrichia</tp:taxon-name-part></tp:taxon-name></italic> (<tp:taxon-name><tp:taxon-name-part taxon-name-part-type="order">Trichoptera</tp:taxon-name-part></tp:taxon-name>, <tp:taxon-name><tp:taxon-name-part taxon-name-part-type="family">Hydroptilidae</tp:taxon-name-part></tp:taxon-name>), with a key to all known Panamanian species</article-title><source>Zookeys</source><day>03</day><month>01</month><year>2024</year><volume>1188</volume><fpage>47</fpage><lpage>90</lpage><pub-id pub-id-type="doi">10.3897/zookeys.1188.111346</pub-id></mixed-citation></tp:treatment-meta><tp:nomenclature><label>﻿</label><tp:taxon-name>
              <object-id xmlns:xlink="http://www.w3.org/1999/xlink" content-type="arpha" xlink:type="simple">35CF34FA-F5FA-541D-979A-38D4E2532F04</object-id>
              <tp:taxon-name-part taxon-name-part-type="genus" reg="Neotrichia">Neotrichia</tp:taxon-name-part>
              <tp:taxon-name-part taxon-name-part-type="species" reg="abrebotella">abrebotella</tp:taxon-name-part>
              <object-id xmlns:xlink="http://www.w3.org/1999/xlink" content-type="zoobank" xlink:type="simple">https://zoobank.org/C5D20983-BF62-4562-A8D6-C4AFF10992DB</object-id>
            </tp:taxon-name><tp:taxon-status xmlns:xlink="http://www.w3.org/1999/xlink" xlink:type="simple">sp. nov.</tp:taxon-status><xref ref-type="fig" rid="F2">Fig. 2</xref></tp:nomenclature><tp:treatment-sec sec-type="type locality" id="SECID0EKAAG"><title>Type locality.</title><p><bold>Panama: Chiriquí Province</bold>: Cuenca 102, Renacimiento District, Reserva Privada Landis, Location 1, Quebrada sin nombre; <named-content xmlns:xlink="http://www.w3.org/1999/xlink" content-type="dwc:verbatimCoordinates" xlink:type="simple"><named-content content-type="geo-json" specific-use="{&#34;type&#34;:&#34;Point&#34;,&#34;coordinates&#34;:[-82.829479,8.643769]}" id="NCID0EVAAG" xlink:type="simple">8.643769°N, 82.829479°W</named-content></named-content>; 755 m a.s.l.</p></tp:treatment-sec><tp:treatment-sec sec-type="type material" id="SECID0E1AAG"><title>Type material.</title><p><bold><italic>Holotype</italic></bold>: ♂, <bold>Panama: Chiriquí Province</bold>: Cuenca 102, Renacimiento District, Reserva Privada Landis, Location 1, Quebrada sin nombre; <named-content xmlns:xlink="http://www.w3.org/1999/xlink" content-type="dwc:verbatimCoordinates" xlink:type="simple"><named-content content-type="geo-json" specific-use="{&#34;type&#34;:&#34;Point&#34;,&#34;coordinates&#34;:[-82.829479,8.643769]}" id="NCID0EKBAG" xlink:type="simple">8.643769°N, 82.829479°W</named-content></named-content>; 755 m a.s.l.; 15–31.iii.2020; M. Landis leg.; Malaise trap; <abbrev xmlns:xlink="http://www.w3.org/1999/xlink" content-type="institution" xlink:title="Museo de Peces de Agua Dulce e Invertebrados" id="ABBRID0EPBAG" xlink:type="simple">MUPADI</abbrev>-003-T-2023 (in alcohol). <bold><italic>Paratypes</italic>: Panama</bold> • 2 ♂♂; same as holotype; except, Location 2; <named-content xmlns:xlink="http://www.w3.org/1999/xlink" content-type="dwc:verbatimCoordinates" xlink:type="simple"><named-content content-type="geo-json" specific-use="{&#34;type&#34;:&#34;Point&#34;,&#34;coordinates&#34;:[-82.822037,8.645005]}" id="NCID0E2BAG" xlink:type="simple">8.645005°N, 82.822037°W</named-content></named-content>; 575 m a.s.l.; 27.ii–6.iii.2020; M. Landis leg.; Malaise trap; <abbrev xmlns:xlink="http://www.w3.org/1999/xlink" content-type="institution" xlink:title="Museo de Peces de Agua Dulce e Invertebrados" id="ABBRID0EACAG" xlink:type="simple">MUPADI</abbrev>-004-T-2023 (in alcohol).</p></tp:treatment-sec><tp:treatment-sec sec-type="diagnosis" id="SECID0EFCAG"><title>Diagnosis.</title><p><italic><tp:taxon-name><tp:taxon-name-part taxon-name-part-type="genus" reg="Neotrichia">Neotrichia</tp:taxon-name-part><tp:taxon-name-part taxon-name-part-type="species" reg="abrebotella">abrebotella</tp:taxon-name-part></tp:taxon-name></italic> sp. nov. appears to be a member of the <italic><tp:taxon-name><tp:taxon-name-part taxon-name-part-type="genus" reg="Neotrichia">N.</tp:taxon-name-part><tp:taxon-name-part taxon-name-part-type="species" reg="caxima">caxima</tp:taxon-name-part></tp:taxon-name></italic> group of <xref ref-type="bibr" rid="B32">Keth et al. (2015)</xref> based on the short inferior appendage with resemblance to <italic><tp:taxon-name><tp:taxon-name-part taxon-name-part-type="genus" reg="Neotrichia">N.</tp:taxon-name-part><tp:taxon-name-part taxon-name-part-type="species" reg="atopa">atopa</tp:taxon-name-part></tp:taxon-name></italic> Thomson &amp; Armitage, 2018 and <italic><tp:taxon-name><tp:taxon-name-part taxon-name-part-type="genus" reg="Neotrichia">N.</tp:taxon-name-part><tp:taxon-name-part taxon-name-part-type="species" reg="caxima">caxima</tp:taxon-name-part></tp:taxon-name></italic> Mosely, 1937. It differs from <italic><tp:taxon-name><tp:taxon-name-part taxon-name-part-type="genus" reg="Neotrichia">N.</tp:taxon-name-part><tp:taxon-name-part taxon-name-part-type="species" reg="caxima">caxima</tp:taxon-name-part></tp:taxon-name></italic> in the lack of sclerotized phallic processes and from <italic><tp:taxon-name><tp:taxon-name-part taxon-name-part-type="genus" reg="Neotrichia">N.</tp:taxon-name-part><tp:taxon-name-part taxon-name-part-type="species" reg="atopa">atopa</tp:taxon-name-part></tp:taxon-name></italic> in the bifid appearance of the inferior appendage in lateral view and the narrow bracteole.</p></tp:treatment-sec><tp:treatment-sec sec-type="description" id="SECID0EREAG"><title>Description.</title><p><bold>Male</bold>. Total length 1.7–1.9 mm (<italic>n</italic> = 3), 18 antennal segments, wings and body brown in alcohol. <bold><italic>Genitalia</italic></bold> (Fig. <xref ref-type="fig" rid="F2">2</xref>). Abdominal segment VIII annular. Segment IX in lateral view rounded posteriorly, narrowing dorsally, anteriorly narrowing to elongate mesal apodeme; in dorsal and ventral views quadrate, deeply incised anteriorly. Tergum X short, truncate posteriorly, tapering on lateral margins; in lateral view truncate posteriorly. Subgenital plate in lateral view wide subapically, narrowing distally to rugose, downward projecting process; in ventral view wide, truncate posteriorly with median lobe and pair of stout setae, rounded on lateral margins. Bracteole narrow basally, slightly widening distally; in dorsal and ventral views lobate. Inferior appendage short and narrow, bifid posteriorly, lower portion longer than upper; in ventral view square basally, distally bifid, dorsalmost process narrowing mesally to acute apex, ventralmost process tubular. Phallus tubular, wide basally, constricted at midlength and bearing thin paramere encircling shaft, apically thin over length.</p><fig id="F2" position="float" orientation="portrait"><object-id xmlns:xlink="http://www.w3.org/1999/xlink" content-type="doi" xlink:type="simple">10.3897/zookeys.1188.111346.figure2</object-id><object-id xmlns:xlink="http://www.w3.org/1999/xlink" content-type="arpha" xlink:type="simple">04BB3C84-A934-5F6B-AE60-A8AB09008009</object-id><label>Figure 2.</label><caption><p><italic><tp:taxon-name><tp:taxon-name-part taxon-name-part-type="genus" reg="Neotrichia">Neotrichia</tp:taxon-name-part><tp:taxon-name-part taxon-name-part-type="species" reg="abrebotella">abrebotella</tp:taxon-name-part></tp:taxon-name></italic> sp. nov., male holotype, genitalia <bold>A</bold> left lateral <bold>B</bold> ventral <bold>C</bold> dorsal <bold>D</bold> phallus, dorsal.</p></caption><graphic xmlns:xlink="http://www.w3.org/1999/xlink" xlink:href="zookeys-1188-047_article-111346__-g002.jpg" position="float" orientation="portrait" xlink:type="simple" id="oo_961216.jpg"><uri content-type="original_file" xlink:type="simple">https://binary.pensoft.net/fig/961216</uri></graphic></fig></tp:treatment-sec><tp:treatment-sec sec-type="distribution" id="SECID0ECGAG"><title>Distribution.</title><p>Panama: Chiriquí Province (Reserva Privada Landis).</p></tp:treatment-sec><tp:treatment-sec sec-type="etymology" id="SECID0EHGAG"><title>Etymology.</title><p>The species name <italic><tp:taxon-name><tp:taxon-name-part taxon-name-part-type="genus" reg="Neotrichia"/><tp:taxon-name-part taxon-name-part-type="species" reg="abrebotella">abrebotella</tp:taxon-name-part></tp:taxon-name></italic> (bottle-opener) derives from Spanish, referring to the distinctive appearance of the inferior appendage. The name is a noun in the nominative singular standing in apposition.</p></tp:treatment-sec><ref-list><ref id="B32"><mixed-citation xmlns:xlink="http://www.w3.org/1999/xlink" xlink:type="simple"><person-group><name name-style="western"><surname>Keth</surname><given-names>AC</given-names></name><name name-style="western"><surname>Harris</surname><given-names>SC</given-names></name><name name-style="western"><surname>Armitage</surname><given-names>BJ</given-names></name></person-group> (<year>2015</year>) <source>The genus <italic><tp:taxon-name><tp:taxon-name-part taxon-name-part-type="genus">Neotrichia</tp:taxon-name-part></tp:taxon-name></italic> Morton (<tp:taxon-name><tp:taxon-name-part taxon-name-part-type="order">Trichoptera</tp:taxon-name-part></tp:taxon-name>: <tp:taxon-name><tp:taxon-name-part taxon-name-part-type="family">Hydroptilidae</tp:taxon-name-part></tp:taxon-name>) in North America, Mexico, and the Caribbean Islands.</source><publisher-name>The Caddis Press</publisher-name>, <publisher-loc>Columbus, Ohio</publisher-loc>, <size units="page">147 pp</size>.</mixed-citation></ref></ref-list></tp:taxon-treatment>
