# Supplementary material for: ﻿The Trichoptera of Panama XXIV. Fifteen new species and two new country records of the caddisfly genus Neotrichia (Trichoptera, Hydroptilidae), with a key to all known Panamanian species
Source: Zookeys. 2024 Jan 3;1188:47–90. doi: 10.3897/zookeys.1188.111346 (PMC10782514; doi:10.3897/zookeys.1188.111346)
Supplement: XML Treatment for Neotrichia candela [file zookeys.1188.111346-treatment3.xml]

<!DOCTYPE tp:taxon-treatment
  PUBLIC "-//TaxonX//DTD Taxonomic Treatment Publishing DTD v0 20100105//EN" "tax-treatment-NSO.dtd">
<tp:taxon-treatment xmlns:tp="http://www.plazi.org/taxpub"><tp:treatment-meta><kwd-group><label>Taxon classification</label><kwd>
                <named-content content-type="kingdom">Animalia</named-content>
              </kwd><kwd>
                <named-content content-type="order">Trichoptera</named-content>
              </kwd><kwd>
                <named-content content-type="family">Hydroptilidae</named-content>
              </kwd></kwd-group><mixed-citation publication-type="journal"><person-group><name><surname>Harris</surname><given-names>Steven C.</given-names></name><name><surname>Armitage</surname><given-names>Brian J.</given-names></name><name><surname>Ríos González</surname><given-names>Tomás A.</given-names></name></person-group><article-title>﻿The <tp:taxon-name><tp:taxon-name-part taxon-name-part-type="order">Trichoptera</tp:taxon-name-part></tp:taxon-name> of Panama XXIV. Fifteen new species and two new country records of the caddisfly genus <italic><tp:taxon-name><tp:taxon-name-part taxon-name-part-type="genus" reg="Neotrichia">Neotrichia</tp:taxon-name-part></tp:taxon-name></italic> (<tp:taxon-name><tp:taxon-name-part taxon-name-part-type="order">Trichoptera</tp:taxon-name-part></tp:taxon-name>, <tp:taxon-name><tp:taxon-name-part taxon-name-part-type="family">Hydroptilidae</tp:taxon-name-part></tp:taxon-name>), with a key to all known Panamanian species</article-title><source>Zookeys</source><day>03</day><month>01</month><year>2024</year><volume>1188</volume><fpage>47</fpage><lpage>90</lpage><pub-id pub-id-type="doi">10.3897/zookeys.1188.111346</pub-id></mixed-citation></tp:treatment-meta><tp:nomenclature><label>﻿</label><tp:taxon-name>
              <object-id xmlns:xlink="http://www.w3.org/1999/xlink" content-type="arpha" xlink:type="simple">F289FC09-70B8-53DC-88AD-BA8481536993</object-id>
              <tp:taxon-name-part taxon-name-part-type="genus" reg="Neotrichia">Neotrichia</tp:taxon-name-part>
              <tp:taxon-name-part taxon-name-part-type="species" reg="candela">candela</tp:taxon-name-part>
              <object-id xmlns:xlink="http://www.w3.org/1999/xlink" content-type="zoobank" xlink:type="simple">https://zoobank.org/D2F4AF76-536B-4F9F-8E10-3B310C115029</object-id>
            </tp:taxon-name><tp:taxon-status xmlns:xlink="http://www.w3.org/1999/xlink" xlink:type="simple">sp. nov.</tp:taxon-status><xref ref-type="fig" rid="F3">Fig. 3</xref></tp:nomenclature><tp:treatment-sec sec-type="type locality" id="SECID0EEIAG"><title>Type locality.</title><p><bold>Panama: Chiriquí Province</bold>: Cuenca 102, Renacimiento District, Río Candela, Finca Félix, PILA; PSPSCB-PILA-C102-2017-021; <named-content xmlns:xlink="http://www.w3.org/1999/xlink" content-type="dwc:verbatimCoordinates" xlink:type="simple"><named-content content-type="geo-json" specific-use="{&#34;type&#34;:&#34;Point&#34;,&#34;coordinates&#34;:[-82.728820,8.906140]}" id="NCID0EPIAG" xlink:type="simple">8.90614°N, 82.72882°W</named-content></named-content>; 1799 m a.s.l.</p></tp:treatment-sec><tp:treatment-sec sec-type="type material" id="SECID0EUIAG"><title>Type material.</title><p><bold><italic>Holotype</italic></bold>: ♂, <bold>Panama: Chiriquí Province</bold>: Cuenca 102, Renacimiento District, Río Candela, Finca Félix, PILA; PSPSCB-PILA-C102-2017-021; <named-content xmlns:xlink="http://www.w3.org/1999/xlink" content-type="dwc:verbatimCoordinates" xlink:type="simple"><named-content content-type="geo-json" specific-use="{&#34;type&#34;:&#34;Point&#34;,&#34;coordinates&#34;:[-82.728820,8.906140]}" id="NCID0EEJAG" xlink:type="simple">8.90614°N, 82.72882°W</named-content></named-content>; 1799 m a.s.l.; 1–5.ix.2017; E. Álvarez, T. Ríos, E. Pérez leg.; Malaise trap; <abbrev xmlns:xlink="http://www.w3.org/1999/xlink" content-type="institution" xlink:title="University of Panama’s Museo de Invertebrados" id="ABBRID0EJJAG" xlink:type="simple">MIUP</abbrev>-017-T-2023 (in alcohol).</p></tp:treatment-sec><tp:treatment-sec sec-type="diagnosis" id="SECID0EOJAG"><title>Diagnosis.</title><p><italic><tp:taxon-name><tp:taxon-name-part taxon-name-part-type="genus" reg="Neotrichia">Neotrichia</tp:taxon-name-part><tp:taxon-name-part taxon-name-part-type="species" reg="candela">candela</tp:taxon-name-part></tp:taxon-name></italic> sp. nov. is a member of the <italic><tp:taxon-name><tp:taxon-name-part taxon-name-part-type="genus" reg="Neotrichia">N.</tp:taxon-name-part><tp:taxon-name-part taxon-name-part-type="species" reg="canixa">canixa</tp:taxon-name-part></tp:taxon-name></italic> group of <xref ref-type="bibr" rid="B32">Keth et al. (2015)</xref> based on the posterior horns from tergum X, forked bracteoles, and the bifid inferior appendage. The new species appears to be similar to <italic><tp:taxon-name><tp:taxon-name-part taxon-name-part-type="genus" reg="Neotrichia">N.</tp:taxon-name-part><tp:taxon-name-part taxon-name-part-type="species" reg="bika">bika</tp:taxon-name-part></tp:taxon-name></italic> Oláh &amp; Johanson, 2011 from French Guiana on the basis of the structure of the bracteoles and the horns of the tenth tergum. The new species is separated by the structure of the phallic apex, which has more elongate forking than that of <italic><tp:taxon-name><tp:taxon-name-part taxon-name-part-type="genus" reg="Neotrichia">N.</tp:taxon-name-part><tp:taxon-name-part taxon-name-part-type="species" reg="bika">bika</tp:taxon-name-part></tp:taxon-name></italic>, and by the lateral appearance of the inferior appendage and subgenital plate.</p></tp:treatment-sec><tp:treatment-sec sec-type="description" id="SECID0EELAG"><title>Description.</title><p><bold>Male.</bold> Total length 1.7 mm (<italic>n</italic> = 1), 18 antennal segments, wings and body brown in alcohol. <bold><italic>Genitalia</italic></bold> (Fig. <xref ref-type="fig" rid="F3">3</xref>). Abdominal segment VIII annular. Segment IX in lateral view generally ovate, rounded anteriorly and posteriorly, fused with segment X dorsally with seta-bearing lobe posterolaterally; in ventral view anterior margin deeply incised, posterior margin with thin, elongate mesal extension; in dorsal view incomplete posteriorly. Tergum X basally fused with segment IX, wide basally, tapering posteriorly forming pair of stout, symmetrical horns; in lateral view segment X elongate, dilated distally with distal horn short and tapering to acute apex. Subgenital plate in lateral view, wide basally, tapering distally to bifid apex, upper arm short, with acute apex, lower portion elongate and crescent-shaped; in ventral view triangular-shaped, apex with pair of thin lateral lobes bearing stout setae, mesally with short distal triangle and ventral sclerotized process. Bracteole in lateral view wide anteriorly, bifid posteriorly, dorsal branch twice as long as ventral branch, each bearing terminal seta; in ventral and dorsal views both branches wide basally, tapering to rounded apices. Inferior appendage rectangular in lateral view, subapically with dorsal sclerotized points, basal process elongate and thin; in ventral view bifid, outer process slightly wider basally, curving and tapering to rounded apices, inner process fused basally and narrow over length which is ~ 1/2 of outer process, bearing elongate seta apically. Phallus tubular, constricted at midlength and bearing thin paramere encircling shaft, apex forked with elongate processes, lower of which sharply curves laterally, ejaculatory duct protruding at base.</p><fig id="F3" position="float" orientation="portrait"><object-id xmlns:xlink="http://www.w3.org/1999/xlink" content-type="doi" xlink:type="simple">10.3897/zookeys.1188.111346.figure3</object-id><object-id xmlns:xlink="http://www.w3.org/1999/xlink" content-type="arpha" xlink:type="simple">24A2C617-1D3E-56F4-926B-91192CAFFE8B</object-id><label>Figure 3.</label><caption><p><italic><tp:taxon-name><tp:taxon-name-part taxon-name-part-type="genus" reg="Neotrichia">Neotrichia</tp:taxon-name-part><tp:taxon-name-part taxon-name-part-type="species" reg="candela">candela</tp:taxon-name-part></tp:taxon-name></italic> sp. nov., male holotype, genitalia <bold>A</bold> left lateral <bold>B</bold> ventral <bold>C</bold> dorsal <bold>D</bold> phallus, ventral.</p></caption><graphic xmlns:xlink="http://www.w3.org/1999/xlink" xlink:href="zookeys-1188-047_article-111346__-g003.jpg" position="float" orientation="portrait" xlink:type="simple" id="oo_961217.jpg"><uri content-type="original_file" xlink:type="simple">https://binary.pensoft.net/fig/961217</uri></graphic></fig></tp:treatment-sec><tp:treatment-sec sec-type="distribution" id="SECID0EVMAG"><title>Distribution.</title><p>Panama: Chiriquí Province (Parque International La Amistad).</p></tp:treatment-sec><tp:treatment-sec sec-type="etymology" id="SECID0E1MAG"><title>Etymology.</title><p>This new species is named for the Río Candela in western Chiriquí Province where the species was collected. The name is a noun in the genitive case.</p></tp:treatment-sec><ref-list><ref id="B32"><mixed-citation xmlns:xlink="http://www.w3.org/1999/xlink" xlink:type="simple"><person-group><name name-style="western"><surname>Keth</surname><given-names>AC</given-names></name><name name-style="western"><surname>Harris</surname><given-names>SC</given-names></name><name name-style="western"><surname>Armitage</surname><given-names>BJ</given-names></name></person-group> (<year>2015</year>) <source>The genus <italic><tp:taxon-name><tp:taxon-name-part taxon-name-part-type="genus">Neotrichia</tp:taxon-name-part></tp:taxon-name></italic> Morton (<tp:taxon-name><tp:taxon-name-part taxon-name-part-type="order">Trichoptera</tp:taxon-name-part></tp:taxon-name>: <tp:taxon-name><tp:taxon-name-part taxon-name-part-type="family">Hydroptilidae</tp:taxon-name-part></tp:taxon-name>) in North America, Mexico, and the Caribbean Islands.</source><publisher-name>The Caddis Press</publisher-name>, <publisher-loc>Columbus, Ohio</publisher-loc>, <size units="page">147 pp</size>.</mixed-citation></ref></ref-list></tp:taxon-treatment>
