# Supplementary material for: ﻿The Trichoptera of Panama XXIV. Fifteen new species and two new country records of the caddisfly genus Neotrichia (Trichoptera, Hydroptilidae), with a key to all known Panamanian species
Source: Zookeys. 2024 Jan 3;1188:47–90. doi: 10.3897/zookeys.1188.111346 (PMC10782514; doi:10.3897/zookeys.1188.111346)
Supplement: XML Treatment for Neotrichia codaza [file zookeys.1188.111346-treatment4.xml]

<!DOCTYPE tp:taxon-treatment
  PUBLIC "-//TaxonX//DTD Taxonomic Treatment Publishing DTD v0 20100105//EN" "tax-treatment-NSO.dtd">
<tp:taxon-treatment xmlns:tp="http://www.plazi.org/taxpub"><tp:treatment-meta><kwd-group><label>Taxon classification</label><kwd>
                <named-content content-type="kingdom">Animalia</named-content>
              </kwd><kwd>
                <named-content content-type="order">Trichoptera</named-content>
              </kwd><kwd>
                <named-content content-type="family">Hydroptilidae</named-content>
              </kwd></kwd-group><mixed-citation publication-type="journal"><person-group><name><surname>Harris</surname><given-names>Steven C.</given-names></name><name><surname>Armitage</surname><given-names>Brian J.</given-names></name><name><surname>Ríos González</surname><given-names>Tomás A.</given-names></name></person-group><article-title>﻿The <tp:taxon-name><tp:taxon-name-part taxon-name-part-type="order">Trichoptera</tp:taxon-name-part></tp:taxon-name> of Panama XXIV. Fifteen new species and two new country records of the caddisfly genus <italic><tp:taxon-name><tp:taxon-name-part taxon-name-part-type="genus" reg="Neotrichia">Neotrichia</tp:taxon-name-part></tp:taxon-name></italic> (<tp:taxon-name><tp:taxon-name-part taxon-name-part-type="order">Trichoptera</tp:taxon-name-part></tp:taxon-name>, <tp:taxon-name><tp:taxon-name-part taxon-name-part-type="family">Hydroptilidae</tp:taxon-name-part></tp:taxon-name>), with a key to all known Panamanian species</article-title><source>Zookeys</source><day>03</day><month>01</month><year>2024</year><volume>1188</volume><fpage>47</fpage><lpage>90</lpage><pub-id pub-id-type="doi">10.3897/zookeys.1188.111346</pub-id></mixed-citation></tp:treatment-meta><tp:nomenclature><label>﻿</label><tp:taxon-name>
              <object-id xmlns:xlink="http://www.w3.org/1999/xlink" content-type="arpha" xlink:type="simple">F5A6E68F-5EA2-5D57-BE9C-A7A0B894B83E</object-id>
              <tp:taxon-name-part taxon-name-part-type="genus" reg="Neotrichia">Neotrichia</tp:taxon-name-part>
              <tp:taxon-name-part taxon-name-part-type="species" reg="codaza">codaza</tp:taxon-name-part>
              <object-id xmlns:xlink="http://www.w3.org/1999/xlink" content-type="zoobank" xlink:type="simple">https://zoobank.org/F11F9E9F-D365-440D-829D-F54B295DE53E</object-id>
            </tp:taxon-name><tp:taxon-status xmlns:xlink="http://www.w3.org/1999/xlink" xlink:type="simple">sp. nov.</tp:taxon-status><xref ref-type="fig" rid="F4">Fig. 4</xref></tp:nomenclature><tp:treatment-sec sec-type="type locality" id="SECID0EMOAG"><title>Type locality.</title><p><bold>Panama: Panama Oeste Province</bold>: Cuenca 115, Chame District, Altos de Campana NP, Río Sajalices; PSPSCB-PNAC-C115-2018-030; <named-content xmlns:xlink="http://www.w3.org/1999/xlink" content-type="dwc:verbatimCoordinates" xlink:type="simple"><named-content content-type="geo-json" specific-use="{&#34;type&#34;:&#34;Point&#34;,&#34;coordinates&#34;:[-79.897480,8.676250]}" id="NCID0EXOAG" xlink:type="simple">8.67625°N, 79.89748°W</named-content></named-content>; 194 m a.s.l.</p></tp:treatment-sec><tp:treatment-sec sec-type="type material" id="SECID0E3OAG"><title>Type material.</title><p><bold><italic>Holotype</italic></bold>: ♂, <bold>Panama: Panama Oeste Province</bold>: Cuenca 115, Chame District, Altos de Campana NP, Río Sajalices; PSPSCB-PNAC-C115-2018-030; <named-content xmlns:xlink="http://www.w3.org/1999/xlink" content-type="dwc:verbatimCoordinates" xlink:type="simple"><named-content content-type="geo-json" specific-use="{&#34;type&#34;:&#34;Point&#34;,&#34;coordinates&#34;:[-79.897480,8.676250]}" id="NCID0EMPAG" xlink:type="simple">8.67625°N, 79.89748°W</named-content></named-content>; 194 m a.s.l.; 29.v.2018; E. Pérez, C. Nieto, M. Molinar, T. Ríos leg.; UV light trap; <abbrev xmlns:xlink="http://www.w3.org/1999/xlink" content-type="institution" xlink:title="University of Panama’s Museo de Invertebrados" id="ABBRID0ERPAG" xlink:type="simple">MIUP</abbrev>-018-T-2023 (in alcohol).</p></tp:treatment-sec><tp:treatment-sec sec-type="material" id="SECID0EWPAG"><title>Other material examined.</title><p><bold>Panama</bold> • ♂; <bold>Coclé Province</bold>: Cuenca 134, Penonomé District, Río Salado, Pajonal Geosite; <named-content xmlns:xlink="http://www.w3.org/1999/xlink" content-type="dwc:verbatimCoordinates" xlink:type="simple"><named-content content-type="geo-json" specific-use="{&#34;type&#34;:&#34;Point&#34;,&#34;coordinates&#34;:[-80.215120,8.595800]}" id="NCID0EDQAG" xlink:type="simple">8.59580°N, 80.21512°W</named-content></named-content>; 323 m a.s.l.; 4.iv.2022; C. Nieto leg.; UV light trap (in alcohol) • ♂; ibid., except Río Seren; 8.58983N, 80.21476W; 332 m a.s.l. • 2 ♂♂; ibid.., except Río Membrillo; <named-content xmlns:xlink="http://www.w3.org/1999/xlink" content-type="dwc:verbatimCoordinates" xlink:type="simple"><named-content content-type="geo-json" specific-use="{&#34;type&#34;:&#34;Point&#34;,&#34;coordinates&#34;:[-80.220740,8.584500]}" id="NCID0ELQAG" xlink:type="simple">8.58450°N, 80.22074°W</named-content></named-content>; 334 m a.s.l. • 17 ♂♂; ibid., except, Río Marica, Pajonal Geosite, <named-content xmlns:xlink="http://www.w3.org/1999/xlink" content-type="dwc:verbatimCoordinates" xlink:type="simple"><named-content content-type="geo-json" specific-use="{&#34;type&#34;:&#34;Point&#34;,&#34;coordinates&#34;:[-80.238310,8.550160]}" id="NCID0ETQAG" xlink:type="simple">8.55016°N, 80.23831°W</named-content></named-content>; 316 m a.s.l. • 2 ♂♂; <bold>Veraguas Province</bold>: Cuenca 116, Quebrada del Rosario; <named-content xmlns:xlink="http://www.w3.org/1999/xlink" content-type="dwc:verbatimCoordinates" xlink:type="simple"><named-content content-type="geo-json" specific-use="{&#34;type&#34;:&#34;Point&#34;,&#34;coordinates&#34;:[-81.557640,7.858260]}" id="NCID0E4QAG" xlink:type="simple">7.85826°N, 81.55764°W</named-content></named-content>; 26 m a.s.l.; 20.i.2023; V. Rodriguez leg.; UV light trap • 3 ♂♂; ibid., except Cuenca 132; Río Betegui;<named-content xmlns:xlink="http://www.w3.org/1999/xlink" content-type="dwc:verbatimCoordinates" xlink:type="simple"><named-content content-type="geo-json" specific-use="{&#34;type&#34;:&#34;Point&#34;,&#34;coordinates&#34;:[-80.994810,8.360470]}" id="NCID0EFRAG" xlink:type="simple">8.36047°N, 80.99481°W</named-content></named-content>; 144 m a.s.l.; 28.i.2023; V. Rodriguez leg.; UV light trap.</p></tp:treatment-sec><tp:treatment-sec sec-type="diagnosis" id="SECID0EKRAG"><title>Diagnosis.</title><p><italic><tp:taxon-name><tp:taxon-name-part taxon-name-part-type="genus" reg="Neotrichia">Neotrichia</tp:taxon-name-part><tp:taxon-name-part taxon-name-part-type="species" reg="codaza">codaza</tp:taxon-name-part></tp:taxon-name></italic> sp. nov. is a member of the <italic><tp:taxon-name><tp:taxon-name-part taxon-name-part-type="genus" reg="Neotrichia">N.</tp:taxon-name-part><tp:taxon-name-part taxon-name-part-type="species" reg="collata">collata</tp:taxon-name-part></tp:taxon-name></italic> group of <xref ref-type="bibr" rid="B32">Keth et al. (2015)</xref> based on the sclerites at the phallus apex and the projection from the subgenital plate. It is very similar to <italic><tp:taxon-name><tp:taxon-name-part taxon-name-part-type="genus" reg="Neotrichia">N.</tp:taxon-name-part><tp:taxon-name-part taxon-name-part-type="species" reg="parany">parany</tp:taxon-name-part></tp:taxon-name></italic> Oláh &amp; Johanson, 2011 from Peru, based on the sharing of the distinctive pair of dark spines at the phallic apex. The new species is separated by the elongate, angled inferior appendage, and the lack of a mesal process from the posterior margin of segment IX.</p></tp:treatment-sec><tp:treatment-sec sec-type="description" id="SECID0EVSAG"><title>Description.</title><p><bold>Male.</bold> Total length 1.3–1.5 mm (<italic>n</italic> = 12), 17 antennal segments, wings and body brown in alcohol. <bold><italic>Genitalia</italic></bold> (Fig. <xref ref-type="fig" rid="F4">4</xref>). Abdominal segment VIII annular. Segment IX in lateral view with shallow dorsal and ventral emarginations posteriorly, anteriorly tapering to acute apex; dorsally and ventrally deeply incised anteriorly, shallow emarginations posteriorly. Segment X short and lobate in lateral view; in dorsal view apically truncate, flared laterally. Subgenital plate in lateral view, wide basally, abruptly tapering apically on venter forming acute spine, basal portion developed laterad, widening distally and flaplike; in ventral view, quadrate with apicomesal extension bearing stout setae laterad, lobate laterally. Bracteole in lateral view wide basally, tapering distally to rounded apex; in ventral and dorsal views short, tapering to rounded apex. Inferior appendage wide basally with long dorsal arm, narrowing and angled dorsad at midlength and bearing stout dorsal seta, widening distally to rounded apex; in ventral view wide basally, tapering distally to rounded apex, elongate dorsal arm wide at base, tapering distally to round apex. Phallus in dorsal view wide basally and apically, bearing short paramere encircling shaft at midlength, apex with pair of short dark spines; in lateral view apical spines are close together and slightly curving dorsally.</p><fig id="F4" position="float" orientation="portrait"><object-id xmlns:xlink="http://www.w3.org/1999/xlink" content-type="doi" xlink:type="simple">10.3897/zookeys.1188.111346.figure4</object-id><object-id xmlns:xlink="http://www.w3.org/1999/xlink" content-type="arpha" xlink:type="simple">2DEAE301-FF10-5E0B-AF89-7ADEA6F9DFB0</object-id><label>Figure 4.</label><caption><p><italic><tp:taxon-name><tp:taxon-name-part taxon-name-part-type="genus" reg="Neotrichia">Neotrichia</tp:taxon-name-part><tp:taxon-name-part taxon-name-part-type="species" reg="codaza">codaza</tp:taxon-name-part></tp:taxon-name></italic> sp. nov., male holotype, genitalia <bold>A</bold> left lateral <bold>B</bold> ventral <bold>C</bold> dorsal <bold>D</bold> phallus, dorsal <bold>E</bold> phallus apex, left lateral.</p></caption><graphic xmlns:xlink="http://www.w3.org/1999/xlink" xlink:href="zookeys-1188-047_article-111346__-g004.jpg" position="float" orientation="portrait" xlink:type="simple" id="oo_961218.jpg"><uri content-type="original_file" xlink:type="simple">https://binary.pensoft.net/fig/961218</uri></graphic></fig></tp:treatment-sec><tp:treatment-sec sec-type="distribution" id="SECID0EIUAG"><title>Distribution.</title><p>Panama: Panama Oeste Province (Altos de Campana National Park).</p></tp:treatment-sec><tp:treatment-sec sec-type="etymology" id="SECID0ENUAG"><title>Etymology.</title><p>The species name <italic><tp:taxon-name><tp:taxon-name-part taxon-name-part-type="genus" reg="Neotrichia"/><tp:taxon-name-part taxon-name-part-type="species" reg="codaza">codaza</tp:taxon-name-part></tp:taxon-name></italic> (to elbow) derives from Spanish, referring to the bent inferior appendage in lateral view. The name is a noun in the nominative singular standing in apposition.</p></tp:treatment-sec><ref-list><ref id="B32"><mixed-citation xmlns:xlink="http://www.w3.org/1999/xlink" xlink:type="simple"><person-group><name name-style="western"><surname>Keth</surname><given-names>AC</given-names></name><name name-style="western"><surname>Harris</surname><given-names>SC</given-names></name><name name-style="western"><surname>Armitage</surname><given-names>BJ</given-names></name></person-group> (<year>2015</year>) <source>The genus <italic><tp:taxon-name><tp:taxon-name-part taxon-name-part-type="genus">Neotrichia</tp:taxon-name-part></tp:taxon-name></italic> Morton (<tp:taxon-name><tp:taxon-name-part taxon-name-part-type="order">Trichoptera</tp:taxon-name-part></tp:taxon-name>: <tp:taxon-name><tp:taxon-name-part taxon-name-part-type="family">Hydroptilidae</tp:taxon-name-part></tp:taxon-name>) in North America, Mexico, and the Caribbean Islands.</source><publisher-name>The Caddis Press</publisher-name>, <publisher-loc>Columbus, Ohio</publisher-loc>, <size units="page">147 pp</size>.</mixed-citation></ref></ref-list></tp:taxon-treatment>
