# Supplementary material for: ﻿The Trichoptera of Panama XXIV. Fifteen new species and two new country records of the caddisfly genus Neotrichia (Trichoptera, Hydroptilidae), with a key to all known Panamanian species
Source: Zookeys. 2024 Jan 3;1188:47–90. doi: 10.3897/zookeys.1188.111346 (PMC10782514; doi:10.3897/zookeys.1188.111346)
Supplement: XML Treatment for Neotrichia embera [file zookeys.1188.111346-treatment5.xml]

<!DOCTYPE tp:taxon-treatment
  PUBLIC "-//TaxonX//DTD Taxonomic Treatment Publishing DTD v0 20100105//EN" "tax-treatment-NSO.dtd">
<tp:taxon-treatment xmlns:tp="http://www.plazi.org/taxpub"><tp:treatment-meta><kwd-group><label>Taxon classification</label><kwd>
                <named-content content-type="kingdom">Animalia</named-content>
              </kwd><kwd>
                <named-content content-type="order">Trichoptera</named-content>
              </kwd><kwd>
                <named-content content-type="family">Hydroptilidae</named-content>
              </kwd></kwd-group><mixed-citation publication-type="journal"><person-group><name><surname>Harris</surname><given-names>Steven C.</given-names></name><name><surname>Armitage</surname><given-names>Brian J.</given-names></name><name><surname>Ríos González</surname><given-names>Tomás A.</given-names></name></person-group><article-title>﻿The <tp:taxon-name><tp:taxon-name-part taxon-name-part-type="order">Trichoptera</tp:taxon-name-part></tp:taxon-name> of Panama XXIV. Fifteen new species and two new country records of the caddisfly genus <italic><tp:taxon-name><tp:taxon-name-part taxon-name-part-type="genus" reg="Neotrichia">Neotrichia</tp:taxon-name-part></tp:taxon-name></italic> (<tp:taxon-name><tp:taxon-name-part taxon-name-part-type="order">Trichoptera</tp:taxon-name-part></tp:taxon-name>, <tp:taxon-name><tp:taxon-name-part taxon-name-part-type="family">Hydroptilidae</tp:taxon-name-part></tp:taxon-name>), with a key to all known Panamanian species</article-title><source>Zookeys</source><day>03</day><month>01</month><year>2024</year><volume>1188</volume><fpage>47</fpage><lpage>90</lpage><pub-id pub-id-type="doi">10.3897/zookeys.1188.111346</pub-id></mixed-citation></tp:treatment-meta><tp:nomenclature><label>﻿</label><tp:taxon-name>
              <object-id xmlns:xlink="http://www.w3.org/1999/xlink" content-type="arpha" xlink:type="simple">8AE39981-180D-519B-B40F-F1CEB0367CF3</object-id>
              <tp:taxon-name-part taxon-name-part-type="genus" reg="Neotrichia">Neotrichia</tp:taxon-name-part>
              <tp:taxon-name-part taxon-name-part-type="species" reg="embera">embera</tp:taxon-name-part>
              <object-id xmlns:xlink="http://www.w3.org/1999/xlink" content-type="zoobank" xlink:type="simple">https://zoobank.org/BB9D162B-EDD6-4CDE-A1BA-D96B38B8333D</object-id>
            </tp:taxon-name><tp:taxon-status xmlns:xlink="http://www.w3.org/1999/xlink" xlink:type="simple">sp. nov.</tp:taxon-status><xref ref-type="fig" rid="F5">Fig. 5</xref></tp:nomenclature><tp:treatment-sec sec-type="type locality" id="SECID0EKWAG"><title>Type locality.</title><p><bold>Panama: Darién Province</bold>: Cuenca 156, Pinogana District, Darién NP, Río Pirre, Estacion de MiAmbiente en Rancho Frio; <named-content xmlns:xlink="http://www.w3.org/1999/xlink" content-type="dwc:verbatimCoordinates" xlink:type="simple"><named-content content-type="geo-json" specific-use="{&#34;type&#34;:&#34;Point&#34;,&#34;coordinates&#34;:[-77.740430,8.090810]}" id="NCID0EVWAG" xlink:type="simple">8.09081°N, 77.74043°W</named-content></named-content>; 73 m a.s.l.</p></tp:treatment-sec><tp:treatment-sec sec-type="type material" id="SECID0E1WAG"><title>Type material.</title><p><bold><italic>Holotype</italic></bold>: ♂, <bold>Panama: Darién Province</bold>: Cuenca 156, Pinogana District, Darién NP, Río Pirre, Estacion de MiAmbiente en Rancho Frio; <named-content xmlns:xlink="http://www.w3.org/1999/xlink" content-type="dwc:verbatimCoordinates" xlink:type="simple"><named-content content-type="geo-json" specific-use="{&#34;type&#34;:&#34;Point&#34;,&#34;coordinates&#34;:[-77.740430,8.090810]}" id="NCID0EKXAG" xlink:type="simple">8.09081°N, 77.74043°W</named-content></named-content>; 73 m a.s.l.; 9–12.ii.2018; Malaise trap; A. Thurman leg.; <abbrev xmlns:xlink="http://www.w3.org/1999/xlink" content-type="institution" xlink:title="Museo de Peces de Agua Dulce e Invertebrados" id="ABBRID0EPXAG" xlink:type="simple">MUPADI</abbrev>-005-T-2023 (in alcohol).</p></tp:treatment-sec><tp:treatment-sec sec-type="diagnosis" id="SECID0EUXAG"><title>Diagnosis.</title><p>This new species, with a pair of apical phallic spines, would appear to be another member of the <italic><tp:taxon-name><tp:taxon-name-part taxon-name-part-type="genus" reg="Neotrichia">N.</tp:taxon-name-part><tp:taxon-name-part taxon-name-part-type="species" reg="collata">collata</tp:taxon-name-part></tp:taxon-name></italic> group of <xref ref-type="bibr" rid="B32">Keth et al. (2015)</xref>, with similarity to <italic><tp:taxon-name><tp:taxon-name-part taxon-name-part-type="genus" reg="Neotrichia">N.</tp:taxon-name-part><tp:taxon-name-part taxon-name-part-type="species" reg="anahua">anahua</tp:taxon-name-part></tp:taxon-name></italic> (Mosely, 1937) from Mexico, and <italic><tp:taxon-name><tp:taxon-name-part taxon-name-part-type="genus" reg="Neotrichia">N.</tp:taxon-name-part><tp:taxon-name-part taxon-name-part-type="species" reg="kurtika">kurtika</tp:taxon-name-part></tp:taxon-name></italic> Oláh &amp; Johanson, 2011 from French Guiana. Unlike these species, <italic><tp:taxon-name><tp:taxon-name-part taxon-name-part-type="genus" reg="Neotrichia">N.</tp:taxon-name-part><tp:taxon-name-part taxon-name-part-type="species" reg="embera">embera</tp:taxon-name-part></tp:taxon-name></italic> sp. nov. Harris, Armitage &amp; Ríos has a posterolateral process from segment IX and bifid inferior appendages.</p></tp:treatment-sec><tp:treatment-sec sec-type="description" id="SECID0EKZAG"><title>Description.</title><p><bold>Male.</bold> Total length 1.2 mm (<italic>n</italic> = 1), 17 antennal segments, wings and body brown in alcohol. <bold><italic>Genitalia</italic></bold> (Fig. <xref ref-type="fig" rid="F5">5</xref>). Abdominal segment VIII annular. Segment IX in lateral view anteriorly tapering to short upturned apodeme, posteriorly with medial lobe, distally rounded with posterolateral triangular process; ventrally with anterior and posterior margins incised mesally, posteriorly with thin lateral processes; dorsally truncate posteriorly. Segment X elongate, triangular in lateral view; in dorsal view tapering distally to rounded apex. Subgenital plate in lateral view narrow basally, ventral margin sinuate with lobes and points, apex with stout seta, upper margin straight; in ventral view rectangular, widening posteriorly with stout setae on distal margins, rounded laterally. Bracteole in lateral view narrow basally, widening distally to rounded apex; in ventral and dorsal views straight, narrow over length. Inferior appendage bifid, ventral arm narrowly triangular, dorsal arm ovate and same length as lower arm; in ventral view divergent and separated, lateral arms narrow over length, inner arms slightly triangular, rounded apically. Phallus in dorsal view tubular, wide basally and distally, bearing pair of stout spines apically, short paramere encircling shaft at midlength.</p><fig id="F5" position="float" orientation="portrait"><object-id xmlns:xlink="http://www.w3.org/1999/xlink" content-type="doi" xlink:type="simple">10.3897/zookeys.1188.111346.figure5</object-id><object-id xmlns:xlink="http://www.w3.org/1999/xlink" content-type="arpha" xlink:type="simple">E7B37FA5-D451-58D7-97E2-092C3395910F</object-id><label>Figure 5.</label><caption><p><italic><tp:taxon-name><tp:taxon-name-part taxon-name-part-type="genus" reg="Neotrichia">Neotrichia</tp:taxon-name-part><tp:taxon-name-part taxon-name-part-type="species" reg="embera">embera</tp:taxon-name-part></tp:taxon-name></italic> sp. nov., male holotype, genitalia <bold>A</bold> left lateral <bold>B</bold> ventral <bold>C</bold> dorsal <bold>D</bold> phallus, dorsal <bold>E</bold> phallus apex, left lateral.</p></caption><graphic xmlns:xlink="http://www.w3.org/1999/xlink" xlink:href="zookeys-1188-047_article-111346__-g005.jpg" position="float" orientation="portrait" xlink:type="simple" id="oo_961219.jpg"><uri content-type="original_file" xlink:type="simple">https://binary.pensoft.net/fig/961219</uri></graphic></fig></tp:treatment-sec><tp:treatment-sec sec-type="distribution" id="SECID0E41AG"><title>Distribution.</title><p>Panama: Darién Province (Darién National Park).</p></tp:treatment-sec><tp:treatment-sec sec-type="etymology" id="SECID0EC2AG"><title>Etymology.</title><p>This species is named for the indigenous Embera people of Darién Province, where the species was collected. The name is a noun in the genitive case.</p></tp:treatment-sec><ref-list><ref id="B32"><mixed-citation xmlns:xlink="http://www.w3.org/1999/xlink" xlink:type="simple"><person-group><name name-style="western"><surname>Keth</surname><given-names>AC</given-names></name><name name-style="western"><surname>Harris</surname><given-names>SC</given-names></name><name name-style="western"><surname>Armitage</surname><given-names>BJ</given-names></name></person-group> (<year>2015</year>) <source>The genus <italic><tp:taxon-name><tp:taxon-name-part taxon-name-part-type="genus">Neotrichia</tp:taxon-name-part></tp:taxon-name></italic> Morton (<tp:taxon-name><tp:taxon-name-part taxon-name-part-type="order">Trichoptera</tp:taxon-name-part></tp:taxon-name>: <tp:taxon-name><tp:taxon-name-part taxon-name-part-type="family">Hydroptilidae</tp:taxon-name-part></tp:taxon-name>) in North America, Mexico, and the Caribbean Islands.</source><publisher-name>The Caddis Press</publisher-name>, <publisher-loc>Columbus, Ohio</publisher-loc>, <size units="page">147 pp</size>.</mixed-citation></ref></ref-list></tp:taxon-treatment>
