# Supplementary material for: ﻿The Trichoptera of Panama XXIV. Fifteen new species and two new country records of the caddisfly genus Neotrichia (Trichoptera, Hydroptilidae), with a key to all known Panamanian species
Source: Zookeys. 2024 Jan 3;1188:47–90. doi: 10.3897/zookeys.1188.111346 (PMC10782514; doi:10.3897/zookeys.1188.111346)
Supplement: XML Treatment for Neotrichia flennikeni [file zookeys.1188.111346-treatment6.xml]

<!DOCTYPE tp:taxon-treatment
  PUBLIC "-//TaxonX//DTD Taxonomic Treatment Publishing DTD v0 20100105//EN" "tax-treatment-NSO.dtd">
<tp:taxon-treatment xmlns:tp="http://www.plazi.org/taxpub"><tp:treatment-meta><kwd-group><label>Taxon classification</label><kwd>
                <named-content content-type="kingdom">Animalia</named-content>
              </kwd><kwd>
                <named-content content-type="order">Trichoptera</named-content>
              </kwd><kwd>
                <named-content content-type="family">Hydroptilidae</named-content>
              </kwd></kwd-group><mixed-citation publication-type="journal"><person-group><name><surname>Harris</surname><given-names>Steven C.</given-names></name><name><surname>Armitage</surname><given-names>Brian J.</given-names></name><name><surname>Ríos González</surname><given-names>Tomás A.</given-names></name></person-group><article-title>﻿The <tp:taxon-name><tp:taxon-name-part taxon-name-part-type="order">Trichoptera</tp:taxon-name-part></tp:taxon-name> of Panama XXIV. Fifteen new species and two new country records of the caddisfly genus <italic><tp:taxon-name><tp:taxon-name-part taxon-name-part-type="genus" reg="Neotrichia">Neotrichia</tp:taxon-name-part></tp:taxon-name></italic> (<tp:taxon-name><tp:taxon-name-part taxon-name-part-type="order">Trichoptera</tp:taxon-name-part></tp:taxon-name>, <tp:taxon-name><tp:taxon-name-part taxon-name-part-type="family">Hydroptilidae</tp:taxon-name-part></tp:taxon-name>), with a key to all known Panamanian species</article-title><source>Zookeys</source><day>03</day><month>01</month><year>2024</year><volume>1188</volume><fpage>47</fpage><lpage>90</lpage><pub-id pub-id-type="doi">10.3897/zookeys.1188.111346</pub-id></mixed-citation></tp:treatment-meta><tp:nomenclature><label>﻿</label><tp:taxon-name>
              <object-id xmlns:xlink="http://www.w3.org/1999/xlink" content-type="arpha" xlink:type="simple">E7ADEF69-8E22-51F0-858E-95E5E61E89C9</object-id>
              <tp:taxon-name-part taxon-name-part-type="genus" reg="Neotrichia">Neotrichia</tp:taxon-name-part>
              <tp:taxon-name-part taxon-name-part-type="species" reg="flennikeni">flennikeni</tp:taxon-name-part>
              <object-id xmlns:xlink="http://www.w3.org/1999/xlink" content-type="zoobank" xlink:type="simple">https://zoobank.org/90BFFF5E-7C6C-41C3-AF74-B0A58AB31547</object-id>
            </tp:taxon-name><tp:taxon-status xmlns:xlink="http://www.w3.org/1999/xlink" xlink:type="simple">sp. nov.</tp:taxon-status><xref ref-type="fig" rid="F6">Fig. 6</xref></tp:nomenclature><tp:treatment-sec sec-type="type locality" id="SECID0EU3AG"><title>Type locality.</title><p><bold>Panama: Chiriquí Province</bold>: Cuenca 108, David District, San Pablo Viejo, puente vía Interamericana antes de llegar a la entrada de Bagala, Río Platanal; <named-content xmlns:xlink="http://www.w3.org/1999/xlink" content-type="dwc:verbatimCoordinates" xlink:type="simple"><named-content content-type="geo-json" specific-use="{&#34;type&#34;:&#34;Point&#34;,&#34;coordinates&#34;:[-82.520300,8.464160]}" id="NCID0E63AG" xlink:type="simple">8.46416°N, 82.52030°W</named-content></named-content>; 825 m a.s.l.</p></tp:treatment-sec><tp:treatment-sec sec-type="type material" id="SECID0EE4AG"><title>Type material.</title><p><bold><italic>Holotype</italic></bold>: ♂, <bold>Panama: Chiriquí Province</bold>: Cuenca 108, David District, San Pablo Viejo, puente vía Interamericana antes de llegar a la entrada de Bagala, Río Platanal; <named-content xmlns:xlink="http://www.w3.org/1999/xlink" content-type="dwc:verbatimCoordinates" xlink:type="simple"><named-content content-type="geo-json" specific-use="{&#34;type&#34;:&#34;Point&#34;,&#34;coordinates&#34;:[-82.520300,8.464160]}" id="NCID0EU4AG" xlink:type="simple">8.46416°N, 82.52030°W</named-content></named-content>; 825 m a.s.l.; 12.iv.2021; T. Ríos, Y. Aguirre leg.; UV light trap; <abbrev xmlns:xlink="http://www.w3.org/1999/xlink" content-type="institution" xlink:title="Museo de Peces de Agua Dulce e Invertebrados" id="ABBRID0EZ4AG" xlink:type="simple">MUPADI</abbrev>-006-T-2023 (in alcohol).</p></tp:treatment-sec><tp:treatment-sec sec-type="diagnosis" id="SECID0E54AG"><title>Diagnosis.</title><p><italic><tp:taxon-name><tp:taxon-name-part taxon-name-part-type="genus" reg="Neotrichia">Neotrichia</tp:taxon-name-part><tp:taxon-name-part taxon-name-part-type="species" reg="flennikeni">flennikeni</tp:taxon-name-part></tp:taxon-name></italic> sp. nov. appears to be a member of the <italic><tp:taxon-name><tp:taxon-name-part taxon-name-part-type="genus" reg="Neotrichia">N.</tp:taxon-name-part><tp:taxon-name-part taxon-name-part-type="species" reg="vibrans">vibrans</tp:taxon-name-part></tp:taxon-name></italic> group of <xref ref-type="bibr" rid="B32">Keth et al. (2015)</xref> based on the posterolateral process of segment IX, and the tapered inferior appendage. The new species appears to be similar to <italic><tp:taxon-name><tp:taxon-name-part taxon-name-part-type="genus" reg="Neotrichia">N.</tp:taxon-name-part><tp:taxon-name-part taxon-name-part-type="species" reg="angulata">angulata</tp:taxon-name-part></tp:taxon-name></italic> Flint, 1983 from Uruguay which also has an elongate, tapering inferior appendage and a phallus bearing a long, stout spine. The new species is distinguished by the knob-like posterolateral processes from segment IX and by the tapering, rather than angled, appearance of the inferior appendage.</p></tp:treatment-sec><tp:treatment-sec sec-type="description" id="SECID0EJ6AG"><title>Description.</title><p><bold>Male.</bold> Total length 1.8 mm (<italic>n</italic> = 1), 18 antennal segments, wings and body brown in alcohol. <bold><italic>Genitalia</italic></bold> (Fig. <xref ref-type="fig" rid="F6">6</xref>). Abdominal segment VIII annular. Segment IX in lateral view narrow, tapering anteriorly, posteriorly with thin posterolateral process; ventrally with deep rounded posterior excision; dorsally with narrow posterior incision, posterolateral processes sclerotized and knobbed apically. Segment X narrowing posteriorly to thin shelf; in dorsal view wide basally, tapering distally to truncate apex. Subgenital plate in lateral view, narrow basally, widening distally, with acute, posteriorly projected dorsal spine, sclerotized knob posteroventrally; in ventral view narrowing basally, with pair of apical lobes each bearing stout seta. Bracteole in lateral view widening posteriorly to rounded apex; in ventral and dorsal views narrow over length. Inferior appendage in lateral view elongate and tapering, curving upward at midlength; in ventral view wide basally, sharply angled at midlength, then narrowing to acute apex which projects inward. Phallus tubular, constricted at midlength and bearing thin paramere encircling shaft, apex rectangular with elongate, stout medial spine.</p><fig id="F6" position="float" orientation="portrait"><object-id xmlns:xlink="http://www.w3.org/1999/xlink" content-type="doi" xlink:type="simple">10.3897/zookeys.1188.111346.figure6</object-id><object-id xmlns:xlink="http://www.w3.org/1999/xlink" content-type="arpha" xlink:type="simple">241DAB38-3EA1-557D-BB3A-86BEC966FAB5</object-id><label>Figure 6.</label><caption><p><italic><tp:taxon-name><tp:taxon-name-part taxon-name-part-type="genus" reg="Neotrichia">Neotrichia</tp:taxon-name-part><tp:taxon-name-part taxon-name-part-type="species" reg="flennikeni">flennikeni</tp:taxon-name-part></tp:taxon-name></italic> sp. nov., male holotype, genitalia <bold>A</bold> left lateral <bold>B</bold> ventral <bold>C</bold> dorsal <bold>D</bold> phallus dorsal.</p></caption><graphic xmlns:xlink="http://www.w3.org/1999/xlink" xlink:href="zookeys-1188-047_article-111346__-g006.jpg" position="float" orientation="portrait" xlink:type="simple" id="oo_961220.jpg"><uri content-type="original_file" xlink:type="simple">https://binary.pensoft.net/fig/961220</uri></graphic></fig></tp:treatment-sec><tp:treatment-sec sec-type="distribution" id="SECID0E1ABG"><title>Distribution.</title><p>Panama: Chiriquí Province (David District).</p></tp:treatment-sec><tp:treatment-sec sec-type="etymology" id="SECID0E6ABG"><title>Etymology.</title><p>This species is named after Donald G. Flenniken of eastern Ohio, a teacher, naturalist, and part-time milkman who taught the second author (at age of 11) how to identify mammals from their skull bones/dentition and how to use taxonomic keys—a brief encounter that has led to a lifetime of taxonomic pursuits and pleasures. The name is a noun in the genitive case.</p></tp:treatment-sec><ref-list><ref id="B32"><mixed-citation xmlns:xlink="http://www.w3.org/1999/xlink" xlink:type="simple"><person-group><name name-style="western"><surname>Keth</surname><given-names>AC</given-names></name><name name-style="western"><surname>Harris</surname><given-names>SC</given-names></name><name name-style="western"><surname>Armitage</surname><given-names>BJ</given-names></name></person-group> (<year>2015</year>) <source>The genus <italic><tp:taxon-name><tp:taxon-name-part taxon-name-part-type="genus">Neotrichia</tp:taxon-name-part></tp:taxon-name></italic> Morton (<tp:taxon-name><tp:taxon-name-part taxon-name-part-type="order">Trichoptera</tp:taxon-name-part></tp:taxon-name>: <tp:taxon-name><tp:taxon-name-part taxon-name-part-type="family">Hydroptilidae</tp:taxon-name-part></tp:taxon-name>) in North America, Mexico, and the Caribbean Islands.</source><publisher-name>The Caddis Press</publisher-name>, <publisher-loc>Columbus, Ohio</publisher-loc>, <size units="page">147 pp</size>.</mixed-citation></ref></ref-list></tp:taxon-treatment>
