# Supplementary material for: ﻿The Trichoptera of Panama XXIV. Fifteen new species and two new country records of the caddisfly genus Neotrichia (Trichoptera, Hydroptilidae), with a key to all known Panamanian species
Source: Zookeys. 2024 Jan 3;1188:47–90. doi: 10.3897/zookeys.1188.111346 (PMC10782514; doi:10.3897/zookeys.1188.111346)
Supplement: XML Treatment for Neotrichia honda [file zookeys.1188.111346-treatment7.xml]

<!DOCTYPE tp:taxon-treatment
  PUBLIC "-//TaxonX//DTD Taxonomic Treatment Publishing DTD v0 20100105//EN" "tax-treatment-NSO.dtd">
<tp:taxon-treatment xmlns:tp="http://www.plazi.org/taxpub"><tp:treatment-meta><kwd-group><label>Taxon classification</label><kwd>
                <named-content content-type="kingdom">Animalia</named-content>
              </kwd><kwd>
                <named-content content-type="order">Trichoptera</named-content>
              </kwd><kwd>
                <named-content content-type="family">Hydroptilidae</named-content>
              </kwd></kwd-group><mixed-citation publication-type="journal"><person-group><name><surname>Harris</surname><given-names>Steven C.</given-names></name><name><surname>Armitage</surname><given-names>Brian J.</given-names></name><name><surname>Ríos González</surname><given-names>Tomás A.</given-names></name></person-group><article-title>﻿The <tp:taxon-name><tp:taxon-name-part taxon-name-part-type="order">Trichoptera</tp:taxon-name-part></tp:taxon-name> of Panama XXIV. Fifteen new species and two new country records of the caddisfly genus <italic><tp:taxon-name><tp:taxon-name-part taxon-name-part-type="genus" reg="Neotrichia">Neotrichia</tp:taxon-name-part></tp:taxon-name></italic> (<tp:taxon-name><tp:taxon-name-part taxon-name-part-type="order">Trichoptera</tp:taxon-name-part></tp:taxon-name>, <tp:taxon-name><tp:taxon-name-part taxon-name-part-type="family">Hydroptilidae</tp:taxon-name-part></tp:taxon-name>), with a key to all known Panamanian species</article-title><source>Zookeys</source><day>03</day><month>01</month><year>2024</year><volume>1188</volume><fpage>47</fpage><lpage>90</lpage><pub-id pub-id-type="doi">10.3897/zookeys.1188.111346</pub-id></mixed-citation></tp:treatment-meta><tp:nomenclature><label>﻿</label><tp:taxon-name>
              <object-id xmlns:xlink="http://www.w3.org/1999/xlink" content-type="arpha" xlink:type="simple">065313C5-59DA-5FD5-AFD0-E8C9EDC0617B</object-id>
              <tp:taxon-name-part taxon-name-part-type="genus" reg="Neotrichia">Neotrichia</tp:taxon-name-part>
              <tp:taxon-name-part taxon-name-part-type="species" reg="honda">honda</tp:taxon-name-part>
              <object-id xmlns:xlink="http://www.w3.org/1999/xlink" content-type="zoobank" xlink:type="simple">https://zoobank.org/51E67AAC-F52B-4F24-BA70-C3DF7DBB5D35</object-id>
            </tp:taxon-name><tp:taxon-status xmlns:xlink="http://www.w3.org/1999/xlink" xlink:type="simple">sp. nov.</tp:taxon-status><xref ref-type="fig" rid="F7">Fig. 7</xref></tp:nomenclature><tp:treatment-sec sec-type="type locality" id="SECID0ERCBG"><title>Type locality.</title><p><bold>Panama: Chiriquí Province</bold>: Cuenca 108, Boquete District, Quebrada Honda, N Fortuna Dam, Fortuna Forest Reserve; <named-content xmlns:xlink="http://www.w3.org/1999/xlink" content-type="dwc:verbatimCoordinates" xlink:type="simple"><named-content content-type="geo-json" specific-use="{&#34;type&#34;:&#34;Point&#34;,&#34;coordinates&#34;:[-82.238850,8.749850]}" id="NCID0E3CBG" xlink:type="simple">8.74985°N, 82.23885°W</named-content></named-content>; 1132 m a.s.l.</p></tp:treatment-sec><tp:treatment-sec sec-type="type material" id="SECID0EBDBG"><title>Type material.</title><p><bold><italic>Holotype</italic></bold>: ♂, <bold>Panama: Chiriquí Province</bold>: Cuenca 108, Boquete District, Quebrada Honda, N Fortuna Dam, Fortuna Forest Reserve; <named-content xmlns:xlink="http://www.w3.org/1999/xlink" content-type="dwc:verbatimCoordinates" xlink:type="simple"><named-content content-type="geo-json" specific-use="{&#34;type&#34;:&#34;Point&#34;,&#34;coordinates&#34;:[-82.238850,8.749850]}" id="NCID0ERDBG" xlink:type="simple">8.74985°N, 82.23885°W</named-content></named-content>; 1132 m a.s.l.; 18.ii.2018; B. Armitage, T. Arefina-Armitage leg.; UV light trap; <abbrev xmlns:xlink="http://www.w3.org/1999/xlink" content-type="institution" xlink:title="Museo de Peces de Agua Dulce e Invertebrados" id="ABBRID0EWDBG" xlink:type="simple">MUPADI</abbrev>-007-T-2023 (in alcohol).</p></tp:treatment-sec><tp:treatment-sec sec-type="diagnosis" id="SECID0E2DBG"><title>Diagnosis.</title><p><italic><tp:taxon-name><tp:taxon-name-part taxon-name-part-type="genus" reg="Neotrichia">Neotrichia</tp:taxon-name-part><tp:taxon-name-part taxon-name-part-type="species" reg="honda">honda</tp:taxon-name-part></tp:taxon-name></italic> sp. nov. does not fit well in any of the species groupings established by <xref ref-type="bibr" rid="B32">Keth et al. (2015)</xref>. The new species has forked sclerites at the apex of the phallus and has an overall resemblance to <italic><tp:taxon-name><tp:taxon-name-part taxon-name-part-type="genus" reg="Neotrichia">N.</tp:taxon-name-part><tp:taxon-name-part taxon-name-part-type="species" reg="gilaensis">gilaensis</tp:taxon-name-part></tp:taxon-name></italic><xref ref-type="bibr" rid="B32">Keth et al., 2015</xref> from Arizona which is in the <italic><tp:taxon-name><tp:taxon-name-part taxon-name-part-type="genus" reg="Neotrichia">N.</tp:taxon-name-part><tp:taxon-name-part taxon-name-part-type="species" reg="collata">collata</tp:taxon-name-part></tp:taxon-name></italic> group, but it is also similar to <italic><tp:taxon-name><tp:taxon-name-part taxon-name-part-type="genus" reg="Neotrichia">N.</tp:taxon-name-part><tp:taxon-name-part taxon-name-part-type="species" reg="yavesia">yavesia</tp:taxon-name-part></tp:taxon-name></italic> Bueno-Soria, 2010 from Mexico in the <italic><tp:taxon-name><tp:taxon-name-part taxon-name-part-type="genus" reg="Neotrichia">N.</tp:taxon-name-part><tp:taxon-name-part taxon-name-part-type="species" reg="vibrans">vibrans</tp:taxon-name-part></tp:taxon-name></italic> group, based on the short, rectangular inferior appendages. The new species is separated by the elongate, forked sclerites of the phallus apex, the elongate anterior apodeme of segment IX, and by the sclerotized posterolateral processes from segment IX.</p></tp:treatment-sec><tp:treatment-sec sec-type="description" id="SECID0EAGBG"><title>Description.</title><p><bold>Male.</bold> Total length 1.5 mm (<italic>n</italic> = 1), 18 antennal segments, wings and body brown in alcohol. <bold><italic>Genitalia</italic></bold> (Fig. <xref ref-type="fig" rid="F7">7</xref>). Abdominal segment VIII annular. Segment IX in lateral view anteriorly tapering to elongate apodeme, posteriorly rounded with posterolateral process, which is wide basally, tapering distally to an acute downward turning hook; dorsally and ventrally deeply incised anteriorly, ventrally with deep lateral incisions posteriorly, creating an elongate mesal, triangular lobe; dorsally with posterolateral processes narrow over length, curving slightly inward apically. Segment X elongate and thin in lateral view; in dorsal view wide basally and fused with segment IX, tapering to rounded apex. Subgenital plate in lateral view, wide basally, gradually tapering apically to rounded apex bearing elongate seta; in ventral view narrowly triangular, pair of stout setae apically. Bracteole in lateral view wide basally, then narrowing distally to truncate apex; in ventral and dorsal views narrow over length and curving mesally. Inferior appendage sclerotized and rectangular, wide basally, narrowing at midlength, then abruptly tapering to rounded apex; in ventral view triangular, rounded apically, basally with finger-like lobe. Phallus in dorsal view wide basally, bearing short paramere encircling shaft at midlength, apex divided into pair of elongate, sclerotized rods, which are nearly equal in length.</p><fig id="F7" position="float" orientation="portrait"><object-id xmlns:xlink="http://www.w3.org/1999/xlink" content-type="doi" xlink:type="simple">10.3897/zookeys.1188.111346.figure7</object-id><object-id xmlns:xlink="http://www.w3.org/1999/xlink" content-type="arpha" xlink:type="simple">B127E2E5-1903-5435-B1ED-9DC789DF1893</object-id><label>Figure 7.</label><caption><p><italic><tp:taxon-name><tp:taxon-name-part taxon-name-part-type="genus" reg="Neotrichia">Neotrichia</tp:taxon-name-part><tp:taxon-name-part taxon-name-part-type="species" reg="honda">honda</tp:taxon-name-part></tp:taxon-name></italic> sp. nov., male holotype, genitalia <bold>A</bold> left lateral <bold>B</bold> ventral <bold>C</bold> dorsal <bold>D</bold> phallus, dorsal.</p></caption><graphic xmlns:xlink="http://www.w3.org/1999/xlink" xlink:href="zookeys-1188-047_article-111346__-g007.jpg" position="float" orientation="portrait" xlink:type="simple" id="oo_961221.jpg"><uri content-type="original_file" xlink:type="simple">https://binary.pensoft.net/fig/961221</uri></graphic></fig></tp:treatment-sec><tp:treatment-sec sec-type="distribution" id="SECID0ERHBG"><title>Distribution.</title><p>Panama: Chiriquí Province (Fortuna Forest Reserve).</p></tp:treatment-sec><tp:treatment-sec sec-type="etymology" id="SECID0EWHBG"><title>Etymology.</title><p>This species is named for Quebrada Honda, a tributary of Río Chiriquí and Fortuna Reservoir in northeast Chiriquí Province, where the species was collected. The name is a noun in the genitive case.</p></tp:treatment-sec><ref-list><ref id="B32"><mixed-citation xmlns:xlink="http://www.w3.org/1999/xlink" xlink:type="simple"><person-group><name name-style="western"><surname>Keth</surname><given-names>AC</given-names></name><name name-style="western"><surname>Harris</surname><given-names>SC</given-names></name><name name-style="western"><surname>Armitage</surname><given-names>BJ</given-names></name></person-group> (<year>2015</year>) <source>The genus <italic><tp:taxon-name><tp:taxon-name-part taxon-name-part-type="genus">Neotrichia</tp:taxon-name-part></tp:taxon-name></italic> Morton (<tp:taxon-name><tp:taxon-name-part taxon-name-part-type="order">Trichoptera</tp:taxon-name-part></tp:taxon-name>: <tp:taxon-name><tp:taxon-name-part taxon-name-part-type="family">Hydroptilidae</tp:taxon-name-part></tp:taxon-name>) in North America, Mexico, and the Caribbean Islands.</source><publisher-name>The Caddis Press</publisher-name>, <publisher-loc>Columbus, Ohio</publisher-loc>, <size units="page">147 pp</size>.</mixed-citation></ref></ref-list></tp:taxon-treatment>
