# Supplementary material for: ﻿The Trichoptera of Panama XXIV. Fifteen new species and two new country records of the caddisfly genus Neotrichia (Trichoptera, Hydroptilidae), with a key to all known Panamanian species
Source: Zookeys. 2024 Jan 3;1188:47–90. doi: 10.3897/zookeys.1188.111346 (PMC10782514; doi:10.3897/zookeys.1188.111346)
Supplement: XML Treatment for Neotrichia landisae [file zookeys.1188.111346-treatment8.xml]

<!DOCTYPE tp:taxon-treatment
  PUBLIC "-//TaxonX//DTD Taxonomic Treatment Publishing DTD v0 20100105//EN" "tax-treatment-NSO.dtd">
<tp:taxon-treatment xmlns:tp="http://www.plazi.org/taxpub"><tp:treatment-meta><kwd-group><label>Taxon classification</label><kwd>
                <named-content content-type="kingdom">Animalia</named-content>
              </kwd><kwd>
                <named-content content-type="order">Trichoptera</named-content>
              </kwd><kwd>
                <named-content content-type="family">Hydroptilidae</named-content>
              </kwd></kwd-group><mixed-citation publication-type="journal"><person-group><name><surname>Harris</surname><given-names>Steven C.</given-names></name><name><surname>Armitage</surname><given-names>Brian J.</given-names></name><name><surname>Ríos González</surname><given-names>Tomás A.</given-names></name></person-group><article-title>﻿The <tp:taxon-name><tp:taxon-name-part taxon-name-part-type="order">Trichoptera</tp:taxon-name-part></tp:taxon-name> of Panama XXIV. Fifteen new species and two new country records of the caddisfly genus <italic><tp:taxon-name><tp:taxon-name-part taxon-name-part-type="genus" reg="Neotrichia">Neotrichia</tp:taxon-name-part></tp:taxon-name></italic> (<tp:taxon-name><tp:taxon-name-part taxon-name-part-type="order">Trichoptera</tp:taxon-name-part></tp:taxon-name>, <tp:taxon-name><tp:taxon-name-part taxon-name-part-type="family">Hydroptilidae</tp:taxon-name-part></tp:taxon-name>), with a key to all known Panamanian species</article-title><source>Zookeys</source><day>03</day><month>01</month><year>2024</year><volume>1188</volume><fpage>47</fpage><lpage>90</lpage><pub-id pub-id-type="doi">10.3897/zookeys.1188.111346</pub-id></mixed-citation></tp:treatment-meta><tp:nomenclature><label>﻿</label><tp:taxon-name>
              <object-id xmlns:xlink="http://www.w3.org/1999/xlink" content-type="arpha" xlink:type="simple">B7F6361A-331B-5229-9C23-46B1F02ECBC0</object-id>
              <tp:taxon-name-part taxon-name-part-type="genus" reg="Neotrichia">Neotrichia</tp:taxon-name-part>
              <tp:taxon-name-part taxon-name-part-type="species" reg="landisae">landisae</tp:taxon-name-part>
              <object-id xmlns:xlink="http://www.w3.org/1999/xlink" content-type="zoobank" xlink:type="simple">https://zoobank.org/458EB8A1-9CD5-45DC-9A35-7F385BEC50B4</object-id>
            </tp:taxon-name><tp:taxon-status xmlns:xlink="http://www.w3.org/1999/xlink" xlink:type="simple">sp. nov.</tp:taxon-status><xref ref-type="fig" rid="F8">Fig. 8</xref></tp:nomenclature><tp:treatment-sec sec-type="type locality" id="SECID0EIJBG"><title>Type locality.</title><p><bold>Panama: Chiriquí Province</bold>: Cuenca 102, Renacimiento District, Reserva Privada Landis, Quebrada sin nombre, Location 2; <named-content xmlns:xlink="http://www.w3.org/1999/xlink" content-type="dwc:verbatimCoordinates" xlink:type="simple"><named-content content-type="geo-json" specific-use="{&#34;type&#34;:&#34;Point&#34;,&#34;coordinates&#34;:[-82.822037,8.645005]}" id="NCID0ETJBG" xlink:type="simple">8.645005°N, 82.822037°W</named-content></named-content>; 575 m a.s.l.</p></tp:treatment-sec><tp:treatment-sec sec-type="type material" id="SECID0EYJBG"><title>Type material.</title><p><bold><italic>Holotype</italic></bold>: ♂, <bold>Panama: Chiriquí Province</bold>: Cuenca 102, Renacimiento District, Reserva Privada Landis, Quebrada sin nombre, Location 2; <named-content xmlns:xlink="http://www.w3.org/1999/xlink" content-type="dwc:verbatimCoordinates" xlink:type="simple"><named-content content-type="geo-json" specific-use="{&#34;type&#34;:&#34;Point&#34;,&#34;coordinates&#34;:[-82.822037,8.645005]}" id="NCID0EIKBG" xlink:type="simple">8.645005°N, 82.822037°W</named-content></named-content>; 575 m a.s.l.; 30.iv.2020; M. Landis leg.; Malaise trap; <abbrev xmlns:xlink="http://www.w3.org/1999/xlink" content-type="institution" xlink:title="Museo de Peces de Agua Dulce e Invertebrados" id="ABBRID0ENKBG" xlink:type="simple">MUPADI</abbrev>-008-T-2023 (in alcohol). <bold><italic>Paratypes</italic>: Panama</bold> • 9 ♂♂; ibid., except 30.v.2020; <abbrev xmlns:xlink="http://www.w3.org/1999/xlink" content-type="institution" xlink:title="Museo de Peces de Agua Dulce e Invertebrados" id="ABBRID0EWKBG" xlink:type="simple">MUPADI</abbrev>-009-T-2023 (in alcohol).</p></tp:treatment-sec><tp:treatment-sec sec-type="material" id="SECID0E2KBG"><title>Other material examined.</title><p><bold>Panama</bold> • 2 ♂♂; ibid., except 27.ii–15.iii.2020 • 1 ♂; ibid., except 15–31.iii.2020 • 2 ♂♂; ibid., except Location 1, <named-content xmlns:xlink="http://www.w3.org/1999/xlink" content-type="dwc:verbatimCoordinates" xlink:type="simple"><named-content content-type="geo-json" specific-use="{&#34;type&#34;:&#34;Point&#34;,&#34;coordinates&#34;:[-82.829479,8.643769]}" id="NCID0EGLBG" xlink:type="simple">8.643769°N, 82.829479°W</named-content></named-content>; 755 m a.s.l.; 27.ii–10.iii.2020; M. Landis leg.; Malaise trap • 1 ♂; <bold>Chiriquí Province</bold>: Bugaba District, Cuenca 102, nr San Andres, Finca La Esperanza, Quebrada La Vuelta; <named-content xmlns:xlink="http://www.w3.org/1999/xlink" content-type="dwc:verbatimCoordinates" xlink:type="simple"><named-content content-type="geo-json" specific-use="{&#34;type&#34;:&#34;Point&#34;,&#34;coordinates&#34;:[-82.704150,8.617100]}" id="NCID0EQLBG" xlink:type="simple">8.61710°N, 82.70415°W</named-content></named-content>; 492 m a.s.l.; 3–20.i.2022; T. Ríos, Y. Aguirre leg.; Malaise trap • 2 ♂♂; ibid., except 21.i–3.ii.2022 • 3 ♂♂; ibid., except 6–20.iii.2022 • 2 ♂♂; ibid., except 8–22.iv.2022 • 2 ♂♂; ibid., except 8–21.v.2022 • 2 ♂♂; ibid., except Quebrada sin nombre; <named-content xmlns:xlink="http://www.w3.org/1999/xlink" content-type="dwc:verbatimCoordinates" xlink:type="simple"><named-content content-type="geo-json" specific-use="{&#34;type&#34;:&#34;Point&#34;,&#34;coordinates&#34;:[-82.713300,8.617650]}" id="NCID0EYLBG" xlink:type="simple">8.61765°N, 82.71330°W</named-content></named-content>; 540 m a.s.l.; 21.i–3.ii.2022.</p></tp:treatment-sec><tp:treatment-sec sec-type="diagnosis" id="SECID0E4LBG"><title>Diagnosis.</title><p><italic><tp:taxon-name><tp:taxon-name-part taxon-name-part-type="genus" reg="Neotrichia">Neotrichia</tp:taxon-name-part><tp:taxon-name-part taxon-name-part-type="species" reg="landisae">landisae</tp:taxon-name-part></tp:taxon-name></italic> sp. nov. belongs to a cluster of similar Panamanian species with characteristic elongate posterolateral processes from abdominal segment IX, including <italic><tp:taxon-name><tp:taxon-name-part taxon-name-part-type="genus" reg="Neotrichia">N.</tp:taxon-name-part><tp:taxon-name-part taxon-name-part-type="species" reg="tatianae">tatianae</tp:taxon-name-part></tp:taxon-name></italic> Armitage &amp; Harris, 2018 and <italic><tp:taxon-name><tp:taxon-name-part taxon-name-part-type="genus" reg="Neotrichia">N.</tp:taxon-name-part><tp:taxon-name-part taxon-name-part-type="species" reg="yayas">yayas</tp:taxon-name-part></tp:taxon-name></italic> Armitage &amp; Harris, 2020. The new species is separated from these species by the linear posterolateral processes from segment IX, the truncate inferior appendage, and the narrow subgenital plate in ventral view.</p></tp:treatment-sec><tp:treatment-sec sec-type="description" id="SECID0EENBG"><title>Description.</title><p><bold>Male.</bold> Total length 1.5–1.7 mm (<italic>n</italic> = 15), 18 antennal segments, wings and body brown in alcohol. <bold><italic>Genitalia</italic></bold> (Fig. <xref ref-type="fig" rid="F8">8</xref>). Abdominal segment VIII annular. Segment IX in lateral view anteriorly rounded, wide posteroventrally, narrowing dorsally, pair of elongate, thin posterolateral processes, which narrow distally; in dorsal view fused posteriorly with segment X, pair of small setaceous lobes laterally, posterolateral processes sclerotized and elongate, but dissimilar in length, anteriorly with narrow mesal incision; in ventral view with deep lateral incisions. Tergum X basally fused with segment IX, posteriorly elongate, tapering to rounded mesal lobe; in lateral view wide basally, tapering distally to acute apex. Subgenital plate in lateral view wide basally, tapering distally to narrow shelf bearing stout seta; in ventral view narrow over length, pair of setae apically. Bracteole absent or represented by thin, elongate seta-bearing process on dorsal margin of segment IX. Inferior appendage short, wide basally, widening subapically, spinose and rugose on distal margin, thin ventral process basally; in ventral view elongate and narrow, apical point turning inward, spinose subapically on mesal margin, base of inferior appendage and processes from segment IX superimposed, short triangular mesal process bearing stout seta apically. Phallus tubular, constricted at midlength and bearing thin paramere encircling shaft, apically rounded with ejaculatory duct protruding.</p><fig id="F8" position="float" orientation="portrait"><object-id xmlns:xlink="http://www.w3.org/1999/xlink" content-type="doi" xlink:type="simple">10.3897/zookeys.1188.111346.figure8</object-id><object-id xmlns:xlink="http://www.w3.org/1999/xlink" content-type="arpha" xlink:type="simple">06BCCA26-7BE1-5D8E-AE9D-CE66A821C2C4</object-id><label>Figure 8.</label><caption><p><italic><tp:taxon-name><tp:taxon-name-part taxon-name-part-type="genus" reg="Neotrichia">Neotrichia</tp:taxon-name-part><tp:taxon-name-part taxon-name-part-type="species" reg="landisae">landisae</tp:taxon-name-part></tp:taxon-name></italic> sp. nov., male holotype, genitalia <bold>A</bold> left lateral <bold>B</bold> ventral <bold>C</bold> dorsal <bold>D</bold> phallus, dorsal <bold>E</bold> phallus, lateral.</p></caption><graphic xmlns:xlink="http://www.w3.org/1999/xlink" xlink:href="zookeys-1188-047_article-111346__-g008.jpg" position="float" orientation="portrait" xlink:type="simple" id="oo_961222.jpg"><uri content-type="original_file" xlink:type="simple">https://binary.pensoft.net/fig/961222</uri></graphic></fig></tp:treatment-sec><tp:treatment-sec sec-type="distribution" id="SECID0EXOBG"><title>Distribution.</title><p>Panama: Chiriquí Province (Reserva Privada Landis, Finca La Esperanza).</p></tp:treatment-sec><tp:treatment-sec sec-type="etymology" id="SECID0E3OBG"><title>Etymology.</title><p>This species is named for Senora Marietta Isabel Landis, owner of Reserva Privada Landis, who managed all collection events. The name is a noun in the genitive case.</p></tp:treatment-sec></tp:taxon-treatment>
