# Supplementary material for: ﻿The Trichoptera of Panama XXIV. Fifteen new species and two new country records of the caddisfly genus Neotrichia (Trichoptera, Hydroptilidae), with a key to all known Panamanian species
Source: Zookeys. 2024 Jan 3;1188:47–90. doi: 10.3897/zookeys.1188.111346 (PMC10782514; doi:10.3897/zookeys.1188.111346)
Supplement: XML Treatment for Neotrichia lenati [file zookeys.1188.111346-treatment9.xml]

<!DOCTYPE tp:taxon-treatment
  PUBLIC "-//TaxonX//DTD Taxonomic Treatment Publishing DTD v0 20100105//EN" "tax-treatment-NSO.dtd">
<tp:taxon-treatment xmlns:tp="http://www.plazi.org/taxpub"><tp:treatment-meta><kwd-group><label>Taxon classification</label><kwd>
                <named-content content-type="kingdom">Animalia</named-content>
              </kwd><kwd>
                <named-content content-type="order">Trichoptera</named-content>
              </kwd><kwd>
                <named-content content-type="family">Hydroptilidae</named-content>
              </kwd></kwd-group><mixed-citation publication-type="journal"><person-group><name><surname>Harris</surname><given-names>Steven C.</given-names></name><name><surname>Armitage</surname><given-names>Brian J.</given-names></name><name><surname>Ríos González</surname><given-names>Tomás A.</given-names></name></person-group><article-title>﻿The <tp:taxon-name><tp:taxon-name-part taxon-name-part-type="order">Trichoptera</tp:taxon-name-part></tp:taxon-name> of Panama XXIV. Fifteen new species and two new country records of the caddisfly genus <italic><tp:taxon-name><tp:taxon-name-part taxon-name-part-type="genus" reg="Neotrichia">Neotrichia</tp:taxon-name-part></tp:taxon-name></italic> (<tp:taxon-name><tp:taxon-name-part taxon-name-part-type="order">Trichoptera</tp:taxon-name-part></tp:taxon-name>, <tp:taxon-name><tp:taxon-name-part taxon-name-part-type="family">Hydroptilidae</tp:taxon-name-part></tp:taxon-name>), with a key to all known Panamanian species</article-title><source>Zookeys</source><day>03</day><month>01</month><year>2024</year><volume>1188</volume><fpage>47</fpage><lpage>90</lpage><pub-id pub-id-type="doi">10.3897/zookeys.1188.111346</pub-id></mixed-citation></tp:treatment-meta><tp:nomenclature><label>﻿</label><tp:taxon-name>
              <object-id xmlns:xlink="http://www.w3.org/1999/xlink" content-type="arpha" xlink:type="simple">6894880E-625E-5612-A2D0-5A7BB8EA8BE5</object-id>
              <tp:taxon-name-part taxon-name-part-type="genus" reg="Neotrichia">Neotrichia</tp:taxon-name-part>
              <tp:taxon-name-part taxon-name-part-type="species" reg="lenati">lenati</tp:taxon-name-part>
              <object-id xmlns:xlink="http://www.w3.org/1999/xlink" content-type="zoobank" xlink:type="simple">https://zoobank.org/9068A45C-197D-419C-8415-CDE94274F387</object-id>
            </tp:taxon-name><tp:taxon-status xmlns:xlink="http://www.w3.org/1999/xlink" xlink:type="simple">sp. nov.</tp:taxon-status><xref ref-type="fig" rid="F9">Fig. 9</xref></tp:nomenclature><tp:treatment-sec sec-type="type locality" id="SECID0EOQBG"><title>Type locality.</title><p><bold>Panama: Chiriquí Province</bold>: Cuenca102, Renacimiento District, Reserva Privada Landis, Location 1, Quebrada sin nombre; <named-content xmlns:xlink="http://www.w3.org/1999/xlink" content-type="dwc:verbatimCoordinates" xlink:type="simple"><named-content content-type="geo-json" specific-use="{&#34;type&#34;:&#34;Point&#34;,&#34;coordinates&#34;:[-82.829790,8.643769]}" id="NCID0EZQBG" xlink:type="simple">8.643769°N, 82.82979°W</named-content></named-content>; 755 m a.s.l.</p></tp:treatment-sec><tp:treatment-sec sec-type="type material" id="SECID0E5QBG"><title>Type material.</title><p><bold><italic>Holotype</italic></bold>: ♂, <bold>Panama: Chiriquí Province</bold>: Cuenca102, Renacimiento District, Reserva Privada Landis, Location 1, Quebrada sin nombre; <named-content xmlns:xlink="http://www.w3.org/1999/xlink" content-type="dwc:verbatimCoordinates" xlink:type="simple"><named-content content-type="geo-json" specific-use="{&#34;type&#34;:&#34;Point&#34;,&#34;coordinates&#34;:[-82.829790,8.643769]}" id="NCID0EORBG" xlink:type="simple">8.643769°N, 82.82979°W</named-content></named-content>; 755 m a.s.l.; 5–30.xii.2022; M. Landis leg.; Malaise trap; <abbrev xmlns:xlink="http://www.w3.org/1999/xlink" content-type="institution" xlink:title="Museo de Peces de Agua Dulce e Invertebrados" id="ABBRID0ETRBG" xlink:type="simple">MUPADI</abbrev>-010-T-2023 (in alcohol).</p></tp:treatment-sec><tp:treatment-sec sec-type="diagnosis" id="SECID0EYRBG"><title>Diagnosis.</title><p><italic><tp:taxon-name><tp:taxon-name-part taxon-name-part-type="genus" reg="Neotrichia">Neotrichia</tp:taxon-name-part><tp:taxon-name-part taxon-name-part-type="species" reg="lenati">lenati</tp:taxon-name-part></tp:taxon-name></italic> sp. nov. appears to be a member of the <italic><tp:taxon-name><tp:taxon-name-part taxon-name-part-type="genus" reg="Neotrichia">N.</tp:taxon-name-part><tp:taxon-name-part taxon-name-part-type="species" reg="okopa">okopa</tp:taxon-name-part></tp:taxon-name></italic> group of <xref ref-type="bibr" rid="B32">Keth et al. (2015)</xref> based on the tubular phallus which lacks sclerotized processes, the posterolateral process from segment IX, and the thin tapering inferior appendage. It is, perhaps, most similar to <italic><tp:taxon-name><tp:taxon-name-part taxon-name-part-type="genus" reg="Neotrichia">N.</tp:taxon-name-part><tp:taxon-name-part taxon-name-part-type="species" reg="connori">connori</tp:taxon-name-part></tp:taxon-name></italic><xref ref-type="bibr" rid="B32">Keth et al., 2015</xref> from Mexico and <italic><tp:taxon-name><tp:taxon-name-part taxon-name-part-type="genus" reg="Neotrichia">N.</tp:taxon-name-part><tp:taxon-name-part taxon-name-part-type="species" reg="teutonia">teutonia</tp:taxon-name-part></tp:taxon-name></italic> Flint, 1983 from Brazil, which also have tapering inferior appendages and a posterolateral process from segment IX. The new species is separated by the presence of a basal process from the inferior appendage, narrow bracteole, and the ventral location and shape of the posterolateral process from segment IX.</p></tp:treatment-sec><tp:treatment-sec sec-type="description" id="SECID0ESTBG"><title>Description.</title><p><bold>Male.</bold> Total length 1.4 mm (<italic>n</italic> = 1), 18 antennal segment, wings and body brown in alcohol. <bold><italic>Genitalia</italic></bold> (Fig. <xref ref-type="fig" rid="F9">9</xref>). Abdominal segment VIII annular. Segment IX in lateral view narrow, tapering anteriorly to mesal apodeme, truncate posteriorly, with thin process posterolaterally, tapering ventrad and incised on posterior margin; in ventral view narrow, sinuate posteriorly; in dorsal view deeply incised mesally, forming rounded lateral lobes. Segment X seemingly fused with segment IX in lateral view, tapering downward to posterior projecting shelf with pointed tip; in dorsal view short, rounded distally, with truncate apex and sclerotized margins. Subgenital plate triangular in lateral view; in ventral view quadrate, lateral apices indented with stout seta, small mesal downturned lobe. Bracteole narrow in lateral view, slightly widening distally; in ventral and dorsal views narrow over length. Inferior appendage sclerotized, tapering distally and slightly curving upward at midlength, dorsobasally with thin process tipped with stout seta; in ventral view tapering distally to rounded apex, knob-like basal process on inner margin. Phallus tubular, constricted near midlength and bearing thin paramere encircling shaft, posteriorly thin and rectangular, ejaculatory duct lightly sclerotized.</p><fig id="F9" position="float" orientation="portrait"><object-id xmlns:xlink="http://www.w3.org/1999/xlink" content-type="doi" xlink:type="simple">10.3897/zookeys.1188.111346.figure9</object-id><object-id xmlns:xlink="http://www.w3.org/1999/xlink" content-type="arpha" xlink:type="simple">ACD9B2AE-719F-570F-AD21-21556E5BA2A0</object-id><label>Figure 9.</label><caption><p><italic><tp:taxon-name><tp:taxon-name-part taxon-name-part-type="genus" reg="Neotrichia">Neotrichia</tp:taxon-name-part><tp:taxon-name-part taxon-name-part-type="species" reg="lenati">lenati</tp:taxon-name-part></tp:taxon-name></italic> sp. nov., male holotype, genitalia <bold>A</bold> left lateral <bold>B</bold> ventral <bold>C</bold> dorsal <bold>D</bold> phallus dorsal.</p></caption><graphic xmlns:xlink="http://www.w3.org/1999/xlink" xlink:href="zookeys-1188-047_article-111346__-g009.jpg" position="float" orientation="portrait" xlink:type="simple" id="oo_961223.jpg"><uri content-type="original_file" xlink:type="simple">https://binary.pensoft.net/fig/961223</uri></graphic></fig></tp:treatment-sec><tp:treatment-sec sec-type="distribution" id="SECID0EDVBG"><title>Distribution.</title><p>Panama: Chiriquí Province (Reserva Privada Landis).</p></tp:treatment-sec><tp:treatment-sec sec-type="etymology" id="SECID0EIVBG"><title>Etymology.</title><p>This species is named in memory of David R. Lenat of Raleigh, North Carolina, our friend and colleague, who was an avid researcher in taxonomy and aquatic bioassessment, and who made numerous important contributions to our knowledge of chironomids, stoneflies, caddisflies, mayflies, and many other groups of aquatic insects. The name is a noun in the genitive case.</p></tp:treatment-sec><ref-list><ref id="B32"><mixed-citation xmlns:xlink="http://www.w3.org/1999/xlink" xlink:type="simple"><person-group><name name-style="western"><surname>Keth</surname><given-names>AC</given-names></name><name name-style="western"><surname>Harris</surname><given-names>SC</given-names></name><name name-style="western"><surname>Armitage</surname><given-names>BJ</given-names></name></person-group> (<year>2015</year>) <source>The genus <italic><tp:taxon-name><tp:taxon-name-part taxon-name-part-type="genus">Neotrichia</tp:taxon-name-part></tp:taxon-name></italic> Morton (<tp:taxon-name><tp:taxon-name-part taxon-name-part-type="order">Trichoptera</tp:taxon-name-part></tp:taxon-name>: <tp:taxon-name><tp:taxon-name-part taxon-name-part-type="family">Hydroptilidae</tp:taxon-name-part></tp:taxon-name>) in North America, Mexico, and the Caribbean Islands.</source><publisher-name>The Caddis Press</publisher-name>, <publisher-loc>Columbus, Ohio</publisher-loc>, <size units="page">147 pp</size>.</mixed-citation></ref></ref-list></tp:taxon-treatment>
