# Supplementary material for: ﻿The Trichoptera of Panama XXIV. Fifteen new species and two new country records of the caddisfly genus Neotrichia (Trichoptera, Hydroptilidae), with a key to all known Panamanian species
Source: Zookeys. 2024 Jan 3;1188:47–90. doi: 10.3897/zookeys.1188.111346 (PMC10782514; doi:10.3897/zookeys.1188.111346)
Supplement: XML Treatment for Neotrichia mindyae [file zookeys.1188.111346-treatment10.xml]

<!DOCTYPE tp:taxon-treatment
  PUBLIC "-//TaxonX//DTD Taxonomic Treatment Publishing DTD v0 20100105//EN" "tax-treatment-NSO.dtd">
<tp:taxon-treatment xmlns:tp="http://www.plazi.org/taxpub"><tp:treatment-meta><kwd-group><label>Taxon classification</label><kwd>
                <named-content content-type="kingdom">Animalia</named-content>
              </kwd><kwd>
                <named-content content-type="order">Trichoptera</named-content>
              </kwd><kwd>
                <named-content content-type="family">Hydroptilidae</named-content>
              </kwd></kwd-group><mixed-citation publication-type="journal"><person-group><name><surname>Harris</surname><given-names>Steven C.</given-names></name><name><surname>Armitage</surname><given-names>Brian J.</given-names></name><name><surname>Ríos González</surname><given-names>Tomás A.</given-names></name></person-group><article-title>﻿The <tp:taxon-name><tp:taxon-name-part taxon-name-part-type="order">Trichoptera</tp:taxon-name-part></tp:taxon-name> of Panama XXIV. Fifteen new species and two new country records of the caddisfly genus <italic><tp:taxon-name><tp:taxon-name-part taxon-name-part-type="genus" reg="Neotrichia">Neotrichia</tp:taxon-name-part></tp:taxon-name></italic> (<tp:taxon-name><tp:taxon-name-part taxon-name-part-type="order">Trichoptera</tp:taxon-name-part></tp:taxon-name>, <tp:taxon-name><tp:taxon-name-part taxon-name-part-type="family">Hydroptilidae</tp:taxon-name-part></tp:taxon-name>), with a key to all known Panamanian species</article-title><source>Zookeys</source><day>03</day><month>01</month><year>2024</year><volume>1188</volume><fpage>47</fpage><lpage>90</lpage><pub-id pub-id-type="doi">10.3897/zookeys.1188.111346</pub-id></mixed-citation></tp:treatment-meta><tp:nomenclature><label>﻿</label><tp:taxon-name>
              <object-id xmlns:xlink="http://www.w3.org/1999/xlink" content-type="arpha" xlink:type="simple">35DF6EFF-01C2-59B1-AFA7-928043A633D0</object-id>
              <tp:taxon-name-part taxon-name-part-type="genus" reg="Neotrichia">Neotrichia</tp:taxon-name-part>
              <tp:taxon-name-part taxon-name-part-type="species" reg="mindyae">mindyae</tp:taxon-name-part>
              <object-id xmlns:xlink="http://www.w3.org/1999/xlink" content-type="zoobank" xlink:type="simple">https://zoobank.org/7F7659D8-B935-4C3E-82CF-135B85223928</object-id>
            </tp:taxon-name><tp:taxon-status xmlns:xlink="http://www.w3.org/1999/xlink" xlink:type="simple">sp. nov.</tp:taxon-status><xref ref-type="fig" rid="F10">Fig. 10</xref></tp:nomenclature><tp:treatment-sec sec-type="type locality" id="SECID0E1WBG"><title>Type locality.</title><p><bold>Panama: Darién Province</bold>: Cuenca 156, Pinogana District, Darién NP, Río Pirre, Estacion de MiAmbiente en Rancho Frio; <named-content xmlns:xlink="http://www.w3.org/1999/xlink" content-type="dwc:verbatimCoordinates" xlink:type="simple"><named-content content-type="geo-json" specific-use="{&#34;type&#34;:&#34;Point&#34;,&#34;coordinates&#34;:[-77.740430,8.090810]}" id="NCID0EFXBG" xlink:type="simple">8.09081°N, 77.74043°W</named-content></named-content>; 73 m a.s.l.</p></tp:treatment-sec><tp:treatment-sec sec-type="type material" id="SECID0EKXBG"><title>Type material.</title><p><bold><italic>Holotype</italic></bold>: ♂, <bold>Panama: Darién Province</bold>: Cuenca 156, Pinogana District, Darién NP, Río Pirre, Estacion de MiAmbiente en Rancho Frio; <named-content xmlns:xlink="http://www.w3.org/1999/xlink" content-type="dwc:verbatimCoordinates" xlink:type="simple"><named-content content-type="geo-json" specific-use="{&#34;type&#34;:&#34;Point&#34;,&#34;coordinates&#34;:[-77.740430,8.090810]}" id="NCID0E1XBG" xlink:type="simple">8.09081°N, 77.74043°W</named-content></named-content>; 73 m a.s.l.; 9–12.ii.2018; A. Thurman leg.; Malaise trap; <abbrev xmlns:xlink="http://www.w3.org/1999/xlink" content-type="institution" xlink:title="Museo de Peces de Agua Dulce e Invertebrados" id="ABBRID0E6XBG" xlink:type="simple">MUPADI</abbrev>-011-T-2023 (in alcohol).</p></tp:treatment-sec><tp:treatment-sec sec-type="diagnosis" id="SECID0EEYBG"><title>Diagnosis.</title><p><italic><tp:taxon-name><tp:taxon-name-part taxon-name-part-type="genus" reg="Neotrichia">Neotrichia</tp:taxon-name-part><tp:taxon-name-part taxon-name-part-type="species" reg="mindyae">mindyae</tp:taxon-name-part></tp:taxon-name></italic> sp. nov. is another member of the <italic><tp:taxon-name><tp:taxon-name-part taxon-name-part-type="genus" reg="Neotrichia">N.</tp:taxon-name-part><tp:taxon-name-part taxon-name-part-type="species" reg="canixa">canixa</tp:taxon-name-part></tp:taxon-name></italic> group of <xref ref-type="bibr" rid="B32">Keth et al. (2015)</xref> based on the posterior horns from tergum X, forked bracteoles, and the bifid inferior appendage. The new species appears to be most similar to <italic><tp:taxon-name><tp:taxon-name-part taxon-name-part-type="genus" reg="Neotrichia">N.</tp:taxon-name-part><tp:taxon-name-part taxon-name-part-type="species" reg="maya">maya</tp:taxon-name-part></tp:taxon-name></italic> Harris &amp; Flint, 2016 from Belize on the basis of the structure of the bracteole and the horns of tergum X. The new species is separated by the structure of the phallic apex, which while forked, has the one process extremely long, similar to that of <italic><tp:taxon-name><tp:taxon-name-part taxon-name-part-type="genus" reg="Neotrichia">N.</tp:taxon-name-part><tp:taxon-name-part taxon-name-part-type="species" reg="maria">maria</tp:taxon-name-part></tp:taxon-name></italic> Bueno-Soria &amp; Hamilton, 1986 from Mexico, and by the unequal forking of the bracteole, which are uniformly forked in <italic><tp:taxon-name><tp:taxon-name-part taxon-name-part-type="genus" reg="Neotrichia">N.</tp:taxon-name-part><tp:taxon-name-part taxon-name-part-type="species" reg="maria">maria</tp:taxon-name-part></tp:taxon-name></italic>.</p></tp:treatment-sec><tp:treatment-sec sec-type="description" id="SECID0EF1BG"><title>Description.</title><p><bold>Male.</bold> Total length 1.5 mm (<italic>n</italic> = 1), 18 antennal segments, wings and body brown in alcohol. <bold><italic>Genitalia</italic></bold> (Fig. <xref ref-type="fig" rid="F10">10</xref>). Abdominal segment VIII annular. Segment IX in lateral view generally ovate, rounded anteriorly and posteriorly, fused with segment X dorsally, and bearing lateral setal lobes posteriorly; in ventral view anterior margin deeply incised, posterior margin with triangular mesal extension; in dorsal view with pair of posterolateral lobes. Tergum X basally fused with segment IX, posteriorly produced into pair of thick, symmetrical horns which nearly touch mesally; in lateral view distal horns are thin and tapering to acute apices. Subgenital plate in lateral view, wide basally, tapering distally to downturned apical hook; in ventral view wide basally, rounded laterally to apicomesal extension. Bracteole in lateral view wide anteriorly, bifid posteriorly, dorsal branch elongate with apical seta, ventral branch greatly reduced with apical seta; in ventral and dorsal views both branches wide basally, tapering to rounded apices. Inferior appendage bifid laterally, each thin arm wide basally and tapering distally to rounded apices bearing long seta; in ventral view bifid, outer process wide basally, curving and tapering to acute apices, inner process fused basally and narrow over length which is equal to outer process bearing elongate seta apically. Phallus tubular, wide basally, constricted at midlength and bearing thin paramere encircling shaft, apex with elongate lateral spike, smaller spike near base, ejaculatory duct not protruding.</p><fig id="F10" position="float" orientation="portrait"><object-id xmlns:xlink="http://www.w3.org/1999/xlink" content-type="doi" xlink:type="simple">10.3897/zookeys.1188.111346.figure10</object-id><object-id xmlns:xlink="http://www.w3.org/1999/xlink" content-type="arpha" xlink:type="simple">381903E3-9E44-593C-A1FF-72FB1D1A6F7E</object-id><label>Figure 10.</label><caption><p><italic><tp:taxon-name><tp:taxon-name-part taxon-name-part-type="genus" reg="Neotrichia">Neotrichia</tp:taxon-name-part><tp:taxon-name-part taxon-name-part-type="species" reg="mindyae">mindyae</tp:taxon-name-part></tp:taxon-name></italic> sp. nov., male holotype, genitalia <bold>A</bold> left lateral <bold>B</bold> ventral <bold>C</bold> dorsal <bold>D</bold> phallus, left lateral <bold>E</bold> phallus apex, dorsal.</p></caption><graphic xmlns:xlink="http://www.w3.org/1999/xlink" xlink:href="zookeys-1188-047_article-111346__-g010.jpg" position="float" orientation="portrait" xlink:type="simple" id="oo_961224.jpg"><uri content-type="original_file" xlink:type="simple">https://binary.pensoft.net/fig/961224</uri></graphic></fig></tp:treatment-sec><tp:treatment-sec sec-type="distribution" id="SECID0EY2BG"><title>Distribution.</title><p>Panama: Darién Province (Darién National Park).</p></tp:treatment-sec><tp:treatment-sec sec-type="etymology" id="SECID0E42BG"><title>Etymology.</title><p>This species is named for the sister of the first author, Melinda “Mindy” Harris Haupt, who used to help her brother collect bugs when they were both much younger. The name is a noun in the genitive case.</p></tp:treatment-sec><ref-list><ref id="B32"><mixed-citation xmlns:xlink="http://www.w3.org/1999/xlink" xlink:type="simple"><person-group><name name-style="western"><surname>Keth</surname><given-names>AC</given-names></name><name name-style="western"><surname>Harris</surname><given-names>SC</given-names></name><name name-style="western"><surname>Armitage</surname><given-names>BJ</given-names></name></person-group> (<year>2015</year>) <source>The genus <italic><tp:taxon-name><tp:taxon-name-part taxon-name-part-type="genus">Neotrichia</tp:taxon-name-part></tp:taxon-name></italic> Morton (<tp:taxon-name><tp:taxon-name-part taxon-name-part-type="order">Trichoptera</tp:taxon-name-part></tp:taxon-name>: <tp:taxon-name><tp:taxon-name-part taxon-name-part-type="family">Hydroptilidae</tp:taxon-name-part></tp:taxon-name>) in North America, Mexico, and the Caribbean Islands.</source><publisher-name>The Caddis Press</publisher-name>, <publisher-loc>Columbus, Ohio</publisher-loc>, <size units="page">147 pp</size>.</mixed-citation></ref></ref-list></tp:taxon-treatment>
