# Supplementary material for: ﻿The Trichoptera of Panama XXIV. Fifteen new species and two new country records of the caddisfly genus Neotrichia (Trichoptera, Hydroptilidae), with a key to all known Panamanian species
Source: Zookeys. 2024 Jan 3;1188:47–90. doi: 10.3897/zookeys.1188.111346 (PMC10782514; doi:10.3897/zookeys.1188.111346)
Supplement: XML Treatment for Neotrichia panamensis [file zookeys.1188.111346-treatment11.xml]

<!DOCTYPE tp:taxon-treatment
  PUBLIC "-//TaxonX//DTD Taxonomic Treatment Publishing DTD v0 20100105//EN" "tax-treatment-NSO.dtd">
<tp:taxon-treatment xmlns:tp="http://www.plazi.org/taxpub"><tp:treatment-meta><kwd-group><label>Taxon classification</label><kwd>
                <named-content content-type="kingdom">Animalia</named-content>
              </kwd><kwd>
                <named-content content-type="order">Trichoptera</named-content>
              </kwd><kwd>
                <named-content content-type="family">Hydroptilidae</named-content>
              </kwd></kwd-group><mixed-citation publication-type="journal"><person-group><name><surname>Harris</surname><given-names>Steven C.</given-names></name><name><surname>Armitage</surname><given-names>Brian J.</given-names></name><name><surname>Ríos González</surname><given-names>Tomás A.</given-names></name></person-group><article-title>﻿The <tp:taxon-name><tp:taxon-name-part taxon-name-part-type="order">Trichoptera</tp:taxon-name-part></tp:taxon-name> of Panama XXIV. Fifteen new species and two new country records of the caddisfly genus <italic><tp:taxon-name><tp:taxon-name-part taxon-name-part-type="genus" reg="Neotrichia">Neotrichia</tp:taxon-name-part></tp:taxon-name></italic> (<tp:taxon-name><tp:taxon-name-part taxon-name-part-type="order">Trichoptera</tp:taxon-name-part></tp:taxon-name>, <tp:taxon-name><tp:taxon-name-part taxon-name-part-type="family">Hydroptilidae</tp:taxon-name-part></tp:taxon-name>), with a key to all known Panamanian species</article-title><source>Zookeys</source><day>03</day><month>01</month><year>2024</year><volume>1188</volume><fpage>47</fpage><lpage>90</lpage><pub-id pub-id-type="doi">10.3897/zookeys.1188.111346</pub-id></mixed-citation></tp:treatment-meta><tp:nomenclature><label>﻿</label><tp:taxon-name>
              <object-id xmlns:xlink="http://www.w3.org/1999/xlink" content-type="arpha" xlink:type="simple">EB24B2D0-24AD-5C9E-A538-CDC18711FE3A</object-id>
              <tp:taxon-name-part taxon-name-part-type="genus" reg="Neotrichia">Neotrichia</tp:taxon-name-part>
              <tp:taxon-name-part taxon-name-part-type="species" reg="panamensis">panamensis</tp:taxon-name-part>
              <object-id xmlns:xlink="http://www.w3.org/1999/xlink" content-type="zoobank" xlink:type="simple">https://zoobank.org/11AF342D-DBD6-46E8-B186-C7F90A9A4E48</object-id>
            </tp:taxon-name><tp:taxon-status xmlns:xlink="http://www.w3.org/1999/xlink" xlink:type="simple">sp. nov.</tp:taxon-status><xref ref-type="fig" rid="F11">Fig. 11</xref></tp:nomenclature><tp:treatment-sec sec-type="type locality" id="SECID0EP4BG"><title>Type locality.</title><p><bold>Panama: Colon Province</bold>: Cuenca 117, Portobelo District, Quebrada sin nombre, nr Jose Pobre property–Tesoro Verde; <named-content xmlns:xlink="http://www.w3.org/1999/xlink" content-type="dwc:verbatimCoordinates" xlink:type="simple"><named-content content-type="geo-json" specific-use="{&#34;type&#34;:&#34;Point&#34;,&#34;coordinates&#34;:[-79.616580,9.600690]}" id="NCID0E14BG" xlink:type="simple">9.60069°N, 79.61658°W</named-content></named-content>; 55 m a.s.l.</p></tp:treatment-sec><tp:treatment-sec sec-type="type material" id="SECID0E64BG"><title>Type material.</title><p><bold><italic>Holotype</italic></bold>: ♂, <bold>Panama: Colon Province</bold>: Cuenca 117, Portobelo District, Quebrada sin nombre, nr Jose Pobre property–Tesoro Verde; <named-content xmlns:xlink="http://www.w3.org/1999/xlink" content-type="dwc:verbatimCoordinates" xlink:type="simple"><named-content content-type="geo-json" specific-use="{&#34;type&#34;:&#34;Point&#34;,&#34;coordinates&#34;:[-79.616580,9.600690]}" id="NCID0EP5BG" xlink:type="simple">9.60069°N, 79.61658°W</named-content></named-content>; 55 m a.s.l.; 19.xii.2018; D. Garrido leg.; UV light trap; <abbrev xmlns:xlink="http://www.w3.org/1999/xlink" content-type="institution" xlink:title="Museo de Peces de Agua Dulce e Invertebrados" id="ABBRID0EU5BG" xlink:type="simple">MUPADI</abbrev>-012-T-2023 (in alcohol). <bold><italic>Paratypes</italic>: Panama</bold> • 2 ♂♂; same as holotype; <abbrev xmlns:xlink="http://www.w3.org/1999/xlink" content-type="institution" xlink:title="Museo de Peces de Agua Dulce e Invertebrados" id="ABBRID0E45BG" xlink:type="simple">MUPADI</abbrev>-013-T-2023 (in alcohol).</p></tp:treatment-sec><tp:treatment-sec sec-type="material" id="SECID0EC6BG"><title>Other material examined.</title><p><bold>Panama</bold> • 16 ♂♂; <bold>Veraguas Province</bold>: Cuenca 116, Las Palmas District, Quebrada La Mina; <named-content xmlns:xlink="http://www.w3.org/1999/xlink" content-type="dwc:verbatimCoordinates" xlink:type="simple"><named-content content-type="geo-json" specific-use="{&#34;type&#34;:&#34;Point&#34;,&#34;coordinates&#34;:[-81.510040,7.874430]}" id="NCID0EP6BG" xlink:type="simple">7.87443°N, 81.51004°W</named-content></named-content>; 63 m a.s.l.; 3.ii.2023; V. Rodríguez leg.; UV light trap • 7 ♂♂; ibid., except Río Indio; <named-content xmlns:xlink="http://www.w3.org/1999/xlink" content-type="dwc:verbatimCoordinates" xlink:type="simple"><named-content content-type="geo-json" specific-use="{&#34;type&#34;:&#34;Point&#34;,&#34;coordinates&#34;:[-81.499940,7.873720]}" id="NCID0EX6BG" xlink:type="simple">7.87372°N, 81.49994°W</named-content></named-content>; 57 m a.s.l.; 3.ii.2023 • 1 ♂; ibid., except Río Pixvae; <named-content xmlns:xlink="http://www.w3.org/1999/xlink" content-type="dwc:verbatimCoordinates" xlink:type="simple"><named-content content-type="geo-json" specific-use="{&#34;type&#34;:&#34;Point&#34;,&#34;coordinates&#34;:[-81.563290,7.842870]}" id="NCID0EAAAI" xlink:type="simple">7.84287°N, 81.56329°W</named-content></named-content>; 17 m a.s.l.; 23.i.2023 • 4 ♂♂; ibid., except Soná District, Quebrada Monita; <named-content xmlns:xlink="http://www.w3.org/1999/xlink" content-type="dwc:verbatimCoordinates" xlink:type="simple"><named-content content-type="geo-json" specific-use="{&#34;type&#34;:&#34;Point&#34;,&#34;coordinates&#34;:[-81.557240,7.814800]}" id="NCID0EIAAI" xlink:type="simple">7.81480°N, 81.55724°W</named-content></named-content>; 26 m a.s.l.; 21.i.2023.</p></tp:treatment-sec><tp:treatment-sec sec-type="diagnosis" id="SECID0ENAAI"><title>Diagnosis.</title><p><italic><tp:taxon-name><tp:taxon-name-part taxon-name-part-type="genus" reg="Neotrichia">Neotrichia</tp:taxon-name-part><tp:taxon-name-part taxon-name-part-type="species" reg="panamensis">panamensis</tp:taxon-name-part></tp:taxon-name></italic> sp. nov. is another member of the <italic><tp:taxon-name><tp:taxon-name-part taxon-name-part-type="genus" reg="Neotrichia">N.</tp:taxon-name-part><tp:taxon-name-part taxon-name-part-type="species" reg="canixa">canixa</tp:taxon-name-part></tp:taxon-name></italic> group of <xref ref-type="bibr" rid="B32">Keth et al. (2015)</xref> based on the posterior horns from tergum X, forked bracteole, and the bifid inferior appendage. The new species appears to be similar to <italic><tp:taxon-name><tp:taxon-name-part taxon-name-part-type="genus" reg="Neotrichia">N.</tp:taxon-name-part><tp:taxon-name-part taxon-name-part-type="species" reg="alsa">alsa</tp:taxon-name-part></tp:taxon-name></italic> Oláh &amp; Johanson, 2011 from Peru on the basis of the bracteoles and phallic apex, but the short inferior appendages are more like those of <italic><tp:taxon-name><tp:taxon-name-part taxon-name-part-type="genus" reg="Neotrichia">N.</tp:taxon-name-part><tp:taxon-name-part taxon-name-part-type="species" reg="tauricornis">tauricornis</tp:taxon-name-part></tp:taxon-name></italic> Malicky, 1980 which occurs throughout the Caribbean islands, Panama, and Colombia, but the subgenital plate and bracteoles are much different in the new species compared to that of <italic><tp:taxon-name><tp:taxon-name-part taxon-name-part-type="genus" reg="Neotrichia">N.</tp:taxon-name-part><tp:taxon-name-part taxon-name-part-type="species" reg="tauricornis">tauricornis</tp:taxon-name-part></tp:taxon-name></italic>.</p></tp:treatment-sec><tp:treatment-sec sec-type="description" id="SECID0EOCAI"><title>Description.</title><p><bold>Male.</bold> Total length 1.5–1.7 mm (<italic>n</italic> = 14), 18 antennal segments, wings and body brown in alcohol. <bold><italic>Genitalia</italic></bold> (Fig. <xref ref-type="fig" rid="F11">11</xref>). Abdominal segment VIII annular. Segment IX in lateral view ovate, rounded anteriorly and sinuate posteriorly, fused with segment X dorsally, bearing a setae-bearing lobe dorsally; in ventral view anterior margin deeply incised, posterior margin sinuate, triangular mesal extension. Tergum X basally fused with segment IX, rectangular basally, pair of thin, symmetrical horns distally; in lateral view segment X is lobate, with distal horn saber-like. Subgenital plate in lateral view, wide basally, truncate distally with ventral hook tapering to acute apex; in ventral view wide basally, slightly curving to rounded apex, with mesal process flanked by stout setae. Bracteole in lateral view wide anteriorly, slightly bifid posteriorly, dorsal branch elongate and tipped with seta, ventral branch vestigial, represented by pair of sharp points; in ventral and dorsal views lower branch represented by short knob, tapering distally. Inferior appendage short and bifid, wide basally tapering distally, basal process triangular; in ventral view bifid, outer process subrectangular, apex with mesal points, inner process same length as outer, fused and wide at base, tapering distally bearing elongate seta apically. Phallus tubular, constricted at midlength and bearing thin paramere encircling shaft, apex divided into three processes, lower process small, distally processes elongate, ejaculatory duct not protruding at base.</p><fig id="F11" position="float" orientation="portrait"><object-id xmlns:xlink="http://www.w3.org/1999/xlink" content-type="doi" xlink:type="simple">10.3897/zookeys.1188.111346.figure11</object-id><object-id xmlns:xlink="http://www.w3.org/1999/xlink" content-type="arpha" xlink:type="simple">4EDD2C03-945F-5F10-9DF6-8D6637592A2B</object-id><label>Figure 11.</label><caption><p><italic><tp:taxon-name><tp:taxon-name-part taxon-name-part-type="genus" reg="Neotrichia">Neotrichia</tp:taxon-name-part><tp:taxon-name-part taxon-name-part-type="species" reg="panamensis">panamensis</tp:taxon-name-part></tp:taxon-name></italic> sp. nov., male holotype, genitalia <bold>A</bold> left lateral <bold>B</bold> ventral <bold>C</bold> dorsal <bold>D</bold> phallus, dorsal.</p></caption><graphic xmlns:xlink="http://www.w3.org/1999/xlink" xlink:href="zookeys-1188-047_article-111346__-g011.jpg" position="float" orientation="portrait" xlink:type="simple" id="oo_961225.jpg"><uri content-type="original_file" xlink:type="simple">https://binary.pensoft.net/fig/961225</uri></graphic></fig></tp:treatment-sec><tp:treatment-sec sec-type="distribution" id="SECID0E6DAI"><title>Distribution.</title><p>Panama: Colon Province (Portobelo District); Veraguas Province (Las Palmas District).</p></tp:treatment-sec><tp:treatment-sec sec-type="etymology" id="SECID0EEEAI"><title>Etymology.</title><p>This species is named for the Republic of Panama where the species was collected. The name is a noun in the genitive case.</p></tp:treatment-sec><ref-list><ref id="B32"><mixed-citation xmlns:xlink="http://www.w3.org/1999/xlink" xlink:type="simple"><person-group><name name-style="western"><surname>Keth</surname><given-names>AC</given-names></name><name name-style="western"><surname>Harris</surname><given-names>SC</given-names></name><name name-style="western"><surname>Armitage</surname><given-names>BJ</given-names></name></person-group> (<year>2015</year>) <source>The genus <italic><tp:taxon-name><tp:taxon-name-part taxon-name-part-type="genus">Neotrichia</tp:taxon-name-part></tp:taxon-name></italic> Morton (<tp:taxon-name><tp:taxon-name-part taxon-name-part-type="order">Trichoptera</tp:taxon-name-part></tp:taxon-name>: <tp:taxon-name><tp:taxon-name-part taxon-name-part-type="family">Hydroptilidae</tp:taxon-name-part></tp:taxon-name>) in North America, Mexico, and the Caribbean Islands.</source><publisher-name>The Caddis Press</publisher-name>, <publisher-loc>Columbus, Ohio</publisher-loc>, <size units="page">147 pp</size>.</mixed-citation></ref></ref-list></tp:taxon-treatment>
