# Supplementary material for: ﻿The Trichoptera of Panama XXIV. Fifteen new species and two new country records of the caddisfly genus Neotrichia (Trichoptera, Hydroptilidae), with a key to all known Panamanian species
Source: Zookeys. 2024 Jan 3;1188:47–90. doi: 10.3897/zookeys.1188.111346 (PMC10782514; doi:10.3897/zookeys.1188.111346)
Supplement: XML Treatment for Neotrichia parajarochita [file zookeys.1188.111346-treatment12.xml]

<!DOCTYPE tp:taxon-treatment
  PUBLIC "-//TaxonX//DTD Taxonomic Treatment Publishing DTD v0 20100105//EN" "tax-treatment-NSO.dtd">
<tp:taxon-treatment xmlns:tp="http://www.plazi.org/taxpub"><tp:treatment-meta><kwd-group><label>Taxon classification</label><kwd>
                <named-content content-type="kingdom">Animalia</named-content>
              </kwd><kwd>
                <named-content content-type="order">Trichoptera</named-content>
              </kwd><kwd>
                <named-content content-type="family">Hydroptilidae</named-content>
              </kwd></kwd-group><mixed-citation publication-type="journal"><person-group><name><surname>Harris</surname><given-names>Steven C.</given-names></name><name><surname>Armitage</surname><given-names>Brian J.</given-names></name><name><surname>Ríos González</surname><given-names>Tomás A.</given-names></name></person-group><article-title>﻿The <tp:taxon-name><tp:taxon-name-part taxon-name-part-type="order">Trichoptera</tp:taxon-name-part></tp:taxon-name> of Panama XXIV. Fifteen new species and two new country records of the caddisfly genus <italic><tp:taxon-name><tp:taxon-name-part taxon-name-part-type="genus" reg="Neotrichia">Neotrichia</tp:taxon-name-part></tp:taxon-name></italic> (<tp:taxon-name><tp:taxon-name-part taxon-name-part-type="order">Trichoptera</tp:taxon-name-part></tp:taxon-name>, <tp:taxon-name><tp:taxon-name-part taxon-name-part-type="family">Hydroptilidae</tp:taxon-name-part></tp:taxon-name>), with a key to all known Panamanian species</article-title><source>Zookeys</source><day>03</day><month>01</month><year>2024</year><volume>1188</volume><fpage>47</fpage><lpage>90</lpage><pub-id pub-id-type="doi">10.3897/zookeys.1188.111346</pub-id></mixed-citation></tp:treatment-meta><tp:nomenclature><label>﻿</label><tp:taxon-name>
              <object-id xmlns:xlink="http://www.w3.org/1999/xlink" content-type="arpha" xlink:type="simple">35B3BDD4-4956-58A8-A6CB-72C0F4202F77</object-id>
              <tp:taxon-name-part taxon-name-part-type="genus" reg="Neotrichia">Neotrichia</tp:taxon-name-part>
              <tp:taxon-name-part taxon-name-part-type="species" reg="parajarochita">parajarochita</tp:taxon-name-part>
              <object-id xmlns:xlink="http://www.w3.org/1999/xlink" content-type="zoobank" xlink:type="simple">https://zoobank.org/5015E444-2B3B-45EF-A0AF-0506BCA35FA9</object-id>
            </tp:taxon-name><tp:taxon-status xmlns:xlink="http://www.w3.org/1999/xlink" xlink:type="simple">sp. nov.</tp:taxon-status><xref ref-type="fig" rid="F12">Fig. 12</xref></tp:nomenclature><tp:treatment-sec sec-type="type locality" id="SECID0EWFAI"><title>Type locality.</title><p><bold>Panama: Chiriquí Province</bold>: Cuenca 102, Bugaba District, afluente Río Chiriquí Viejo, PILA; PSPSCB-PILA-C102-2017-022; <named-content xmlns:xlink="http://www.w3.org/1999/xlink" content-type="dwc:verbatimCoordinates" xlink:type="simple"><named-content content-type="geo-json" specific-use="{&#34;type&#34;:&#34;Point&#34;,&#34;coordinates&#34;:[-82.618170,8.901240]}" id="NCID0EBGAI" xlink:type="simple">8.90124°N, 82.61817°W</named-content></named-content>; 2354 m a.s.l.</p></tp:treatment-sec><tp:treatment-sec sec-type="type material" id="SECID0EGGAI"><title>Type material.</title><p><bold><italic>Holotype</italic></bold>: ♂, <bold>Panama: Chiriquí Province</bold>: Cuenca 102, Bugaba District, afluente Río Chiriquí Viejo, PILA; PSPSCB-PILA-C102-2017-022; <named-content xmlns:xlink="http://www.w3.org/1999/xlink" content-type="dwc:verbatimCoordinates" xlink:type="simple"><named-content content-type="geo-json" specific-use="{&#34;type&#34;:&#34;Point&#34;,&#34;coordinates&#34;:[-82.618170,8.901240]}" id="NCID0EWGAI" xlink:type="simple">8.90124°N, 82.61817°W</named-content></named-content>; 2354 m a.s.l.; 17–21.vi.2017; E. Álvarez, E. Pérez, T. Ríos leg.; Malaise trap; <abbrev xmlns:xlink="http://www.w3.org/1999/xlink" content-type="institution" xlink:title="University of Panama’s Museo de Invertebrados" id="ABBRID0E2GAI" xlink:type="simple">MIUP</abbrev>-019-T-2023 (in alcohol).</p></tp:treatment-sec><tp:treatment-sec sec-type="diagnosis" id="SECID0EAHAI"><title>Diagnosis.</title><p><italic><tp:taxon-name><tp:taxon-name-part taxon-name-part-type="genus" reg="Neotrichia">Neotrichia</tp:taxon-name-part><tp:taxon-name-part taxon-name-part-type="species" reg="parajarochita">parajarochita</tp:taxon-name-part></tp:taxon-name></italic> sp. nov. is another member of the <italic><tp:taxon-name><tp:taxon-name-part taxon-name-part-type="genus" reg="Neotrichia">N.</tp:taxon-name-part><tp:taxon-name-part taxon-name-part-type="species" reg="canixa">canixa</tp:taxon-name-part></tp:taxon-name></italic> group of <xref ref-type="bibr" rid="B32">Keth et al. (2015)</xref> based on the posterior horns from tergum X, forked bracteole, and the forked apex of the phallus. In many respects, the new species appears to be similar to <italic><tp:taxon-name><tp:taxon-name-part taxon-name-part-type="genus" reg="Neotrichia">N.</tp:taxon-name-part><tp:taxon-name-part taxon-name-part-type="species" reg="jarochita">jarochita</tp:taxon-name-part></tp:taxon-name></italic> Bueno-Soria, 1999 and <italic><tp:taxon-name><tp:taxon-name-part taxon-name-part-type="genus" reg="Neotrichia">N.</tp:taxon-name-part><tp:taxon-name-part taxon-name-part-type="species" reg="palitla">palitla</tp:taxon-name-part></tp:taxon-name></italic> Harris &amp; Flint, 2016, both of which occur in Mexico, on the basis of the asymmetrical horns of tergum X and the structure of the bracteole. Unlike these two species, <italic><tp:taxon-name><tp:taxon-name-part taxon-name-part-type="genus" reg="Neotrichia">N.</tp:taxon-name-part><tp:taxon-name-part taxon-name-part-type="species" reg="parajarochita">parajarochita</tp:taxon-name-part></tp:taxon-name></italic> has a sclerotized posterolateral process from segment IX and the inferior appendages are divergent in ventral view.</p></tp:treatment-sec><tp:treatment-sec sec-type="description" id="SECID0EBJAI"><title>Description.</title><p><bold>Male.</bold> Total length 1.4 mm (<italic>n</italic> = 1), 18 antennal segments, wings and body brown in alcohol. <bold><italic>Genitalia</italic></bold> (Fig. <xref ref-type="fig" rid="F12">12</xref>). Abdominal segment VIII annular. Segment IX in lateral view ovate, rounded anteriorly and sinuate posteriorly, setae-bearing lobe dorsally and fused with segment X, with upturned posterolateral process mesally, narrowing distally to serrate apex; in ventral view anterior margin emarginate, posterior margin incised mesally, with an oval mesal extension, and posterolateral processes laterad, narrow over length and curving. Tergum X basally fused with segment IX, quadrate, posterior horns asymmetrical, left horn twice as long as right; in lateral view segment X is truncated, distal horn elongate and tapering to acute apex. Subgenital plate in lateral view, wide basally, tapering distally to acute apex, which is slightly downturned; in ventral view roundly triangular, abruptly narrowed distally forming rectangular mesal extension flanked by pair of setae. Bracteole in lateral view wide anteriorly, bifid posteriorly, thin dorsal branch slightly longer than triangular ventral branch, each tipped with seta; in ventral and dorsal views wide basally, tapering distally. Inferior appendage short in lateral view, widening at midlength, then tapering to rounded apex; in ventral view bifid, outer process wide basally, narrowing distally and strongly diverging, rectangular apically with lateral spike, inner process shorter and narrower than outer process. Phallus tubular, constricted at midlength and bearing thin paramere encircling shaft, apex forked, lower fork strongly curving, ejaculatory duct protruding subapically.</p><fig id="F12" position="float" orientation="portrait"><object-id xmlns:xlink="http://www.w3.org/1999/xlink" content-type="doi" xlink:type="simple">10.3897/zookeys.1188.111346.figure12</object-id><object-id xmlns:xlink="http://www.w3.org/1999/xlink" content-type="arpha" xlink:type="simple">28AD5957-C02F-5F3E-8B61-20BD5A9C0109</object-id><label>Figure 12.</label><caption><p><italic><tp:taxon-name><tp:taxon-name-part taxon-name-part-type="genus" reg="Neotrichia">Neotrichia</tp:taxon-name-part><tp:taxon-name-part taxon-name-part-type="species" reg="parajarochita">parajarochita</tp:taxon-name-part></tp:taxon-name></italic> sp. nov., male holotype, genitalia <bold>A</bold> left lateral <bold>B</bold> ventral <bold>C</bold> dorsal <bold>D</bold> phallus, ventral.</p></caption><graphic xmlns:xlink="http://www.w3.org/1999/xlink" xlink:href="zookeys-1188-047_article-111346__-g012.jpg" position="float" orientation="portrait" xlink:type="simple" id="oo_961226.jpg"><uri content-type="original_file" xlink:type="simple">https://binary.pensoft.net/fig/961226</uri></graphic></fig></tp:treatment-sec><tp:treatment-sec sec-type="distribution" id="SECID0ESKAI"><title>Distribution.</title><p>Panama: Chiriquí Province (Parque International La Amistad).</p></tp:treatment-sec><tp:treatment-sec sec-type="etymology" id="SECID0EXKAI"><title>Etymology.</title><p>This species is named for its resemblance to <italic><tp:taxon-name><tp:taxon-name-part taxon-name-part-type="genus" reg="Neotrichia">Neotrichia</tp:taxon-name-part><tp:taxon-name-part taxon-name-part-type="species" reg="jarochita">jarochita</tp:taxon-name-part></tp:taxon-name></italic>. The name is an adjective used as a substantive in the genitive case.</p></tp:treatment-sec><ref-list><ref id="B32"><mixed-citation xmlns:xlink="http://www.w3.org/1999/xlink" xlink:type="simple"><person-group><name name-style="western"><surname>Keth</surname><given-names>AC</given-names></name><name name-style="western"><surname>Harris</surname><given-names>SC</given-names></name><name name-style="western"><surname>Armitage</surname><given-names>BJ</given-names></name></person-group> (<year>2015</year>) <source>The genus <italic><tp:taxon-name><tp:taxon-name-part taxon-name-part-type="genus">Neotrichia</tp:taxon-name-part></tp:taxon-name></italic> Morton (<tp:taxon-name><tp:taxon-name-part taxon-name-part-type="order">Trichoptera</tp:taxon-name-part></tp:taxon-name>: <tp:taxon-name><tp:taxon-name-part taxon-name-part-type="family">Hydroptilidae</tp:taxon-name-part></tp:taxon-name>) in North America, Mexico, and the Caribbean Islands.</source><publisher-name>The Caddis Press</publisher-name>, <publisher-loc>Columbus, Ohio</publisher-loc>, <size units="page">147 pp</size>.</mixed-citation></ref></ref-list></tp:taxon-treatment>
