# Supplementary material for: ﻿The Trichoptera of Panama XXIV. Fifteen new species and two new country records of the caddisfly genus Neotrichia (Trichoptera, Hydroptilidae), with a key to all known Panamanian species
Source: Zookeys. 2024 Jan 3;1188:47–90. doi: 10.3897/zookeys.1188.111346 (PMC10782514; doi:10.3897/zookeys.1188.111346)
Supplement: XML Treatment for Neotrichia paraxicana [file zookeys.1188.111346-treatment13.xml]

<!DOCTYPE tp:taxon-treatment
  PUBLIC "-//TaxonX//DTD Taxonomic Treatment Publishing DTD v0 20100105//EN" "tax-treatment-NSO.dtd">
<tp:taxon-treatment xmlns:tp="http://www.plazi.org/taxpub"><tp:treatment-meta><kwd-group><label>Taxon classification</label><kwd>
                <named-content content-type="kingdom">Animalia</named-content>
              </kwd><kwd>
                <named-content content-type="order">Trichoptera</named-content>
              </kwd><kwd>
                <named-content content-type="family">Hydroptilidae</named-content>
              </kwd></kwd-group><mixed-citation publication-type="journal"><person-group><name><surname>Harris</surname><given-names>Steven C.</given-names></name><name><surname>Armitage</surname><given-names>Brian J.</given-names></name><name><surname>Ríos González</surname><given-names>Tomás A.</given-names></name></person-group><article-title>﻿The <tp:taxon-name><tp:taxon-name-part taxon-name-part-type="order">Trichoptera</tp:taxon-name-part></tp:taxon-name> of Panama XXIV. Fifteen new species and two new country records of the caddisfly genus <italic><tp:taxon-name><tp:taxon-name-part taxon-name-part-type="genus" reg="Neotrichia">Neotrichia</tp:taxon-name-part></tp:taxon-name></italic> (<tp:taxon-name><tp:taxon-name-part taxon-name-part-type="order">Trichoptera</tp:taxon-name-part></tp:taxon-name>, <tp:taxon-name><tp:taxon-name-part taxon-name-part-type="family">Hydroptilidae</tp:taxon-name-part></tp:taxon-name>), with a key to all known Panamanian species</article-title><source>Zookeys</source><day>03</day><month>01</month><year>2024</year><volume>1188</volume><fpage>47</fpage><lpage>90</lpage><pub-id pub-id-type="doi">10.3897/zookeys.1188.111346</pub-id></mixed-citation></tp:treatment-meta><tp:nomenclature><label>﻿</label><tp:taxon-name>
              <object-id xmlns:xlink="http://www.w3.org/1999/xlink" content-type="arpha" xlink:type="simple">7C9F1E29-6801-5FA0-8CEA-174746CEE289</object-id>
              <tp:taxon-name-part taxon-name-part-type="genus" reg="Neotrichia">Neotrichia</tp:taxon-name-part>
              <tp:taxon-name-part taxon-name-part-type="species" reg="paraxicana">paraxicana</tp:taxon-name-part>
              <object-id xmlns:xlink="http://www.w3.org/1999/xlink" content-type="zoobank" xlink:type="simple">https://zoobank.org/B577FA98-7BCD-4901-AE56-655F8843BE52</object-id>
            </tp:taxon-name><tp:taxon-status xmlns:xlink="http://www.w3.org/1999/xlink" xlink:type="simple">sp. nov.</tp:taxon-status><xref ref-type="fig" rid="F13">Fig. 13</xref></tp:nomenclature><tp:treatment-sec sec-type="type locality" id="SECID0EVMAI"><title>Type locality.</title><p><bold>Panama: Veraguas Province</bold>: Cuenca 132, Santa Fe District, Santa Fe NP, Quebrada Mulabá, Santa Fe NP, PSPSCB-PNSF-C132-2017-009; <named-content xmlns:xlink="http://www.w3.org/1999/xlink" content-type="dwc:verbatimCoordinates" xlink:type="simple"><named-content content-type="geo-json" specific-use="{&#34;type&#34;:&#34;Point&#34;,&#34;coordinates&#34;:[-81.129560,8.525600]}" id="NCID0EANAI" xlink:type="simple">8.52560°N, 81.12956°W</named-content></named-content>; 623 m a.s.l.</p></tp:treatment-sec><tp:treatment-sec sec-type="type material" id="SECID0EFNAI"><title>Type material.</title><p><bold><italic>Holotype</italic></bold>: ♂, <bold>Panama: Veraguas Province</bold>: Cuenca 132, Santa Fe District, Santa Fe NP, Quebrada Mulabá, Santa Fe NP, PSPSCB-PNSF-C132-2017-009; <named-content xmlns:xlink="http://www.w3.org/1999/xlink" content-type="dwc:verbatimCoordinates" xlink:type="simple"><named-content content-type="geo-json" specific-use="{&#34;type&#34;:&#34;Point&#34;,&#34;coordinates&#34;:[-81.129560,8.525600]}" id="NCID0EVNAI" xlink:type="simple">8.52560°N, 81.12956°W</named-content></named-content>; 623 m a.s.l.; 20.iv.2017; A. Cornejo, T. Ríos, C. Nieto leg.; UV light trap; <abbrev xmlns:xlink="http://www.w3.org/1999/xlink" content-type="institution" xlink:title="University of Panama’s Museo de Invertebrados" id="ABBRID0E1NAI" xlink:type="simple">MIUP</abbrev>-020-T-2023 (in alcohol).</p></tp:treatment-sec><tp:treatment-sec sec-type="material" id="SECID0E6NAI"><title>Other material examined.</title><p><bold>Panama</bold> • ♂; <bold>Veraguas Province</bold>: Cuenca 097, Santa Fe District, Santa Fe NP, Río Piedra de Moler; PSPSCB-PNSF-C097-2017-012; <named-content xmlns:xlink="http://www.w3.org/1999/xlink" content-type="dwc:verbatimCoordinates" xlink:type="simple"><named-content content-type="geo-json" specific-use="{&#34;type&#34;:&#34;Point&#34;,&#34;coordinates&#34;:[-81.188170,8.565530]}" id="NCID0EMOAI" xlink:type="simple">8.56553°N, 81.18817°W</named-content></named-content>; 340 m a.s.l.; 20.iv.2017; A. Cornejo, T. Ríos, E. Álvarez, C. Nieto leg.; UV light trap • ♂; <bold>Panama Province</bold>: Panama Canal, date and locality of collection illegible on label; D. Denning leg.</p></tp:treatment-sec><tp:treatment-sec sec-type="diagnosis" id="SECID0ETOAI"><title>Diagnosis.</title><p><italic><tp:taxon-name><tp:taxon-name-part taxon-name-part-type="genus" reg="Neotrichia">Neotrichia</tp:taxon-name-part><tp:taxon-name-part taxon-name-part-type="species" reg="paraxicana">paraxicana</tp:taxon-name-part></tp:taxon-name></italic> sp. nov. is another member of the <italic><tp:taxon-name><tp:taxon-name-part taxon-name-part-type="genus" reg="Neotrichia">N.</tp:taxon-name-part><tp:taxon-name-part taxon-name-part-type="species" reg="canixa">canixa</tp:taxon-name-part></tp:taxon-name></italic> group of <xref ref-type="bibr" rid="B32">Keth et al. (2015)</xref> based on the posterior horns from tergum X, forked bracteole, bifid inferior appendage, and the forked phallic apex. The new species is most similar to <italic><tp:taxon-name><tp:taxon-name-part taxon-name-part-type="genus" reg="Neotrichia">N.</tp:taxon-name-part><tp:taxon-name-part taxon-name-part-type="species" reg="xicana">xicana</tp:taxon-name-part></tp:taxon-name></italic> (Mosely, 1937), reported from Mexico and Panama (<xref ref-type="bibr" rid="B30">Holzenthal and Calor 2017</xref>), based on both having a posterolateral process from segment IX, which is lobate apically. However, in the new species this process is very short, and the phallic apex is multi-forked.</p></tp:treatment-sec><tp:treatment-sec sec-type="description" id="SECID0ECQAI"><title>Description.</title><p><bold>Male.</bold> Total length 1.6–1.8 mm (<italic>n</italic> = 3), 18 antennal segments, wings and body brown in alcohol. <bold><italic>Genitalia</italic></bold> (Fig. <xref ref-type="fig" rid="F13">13</xref>). Abdominal segment VIII annular. Segment IX in lateral view generally ovate, rounded anteriorly, setae-bearing lobe dorsally, posteriorly fused with segment X dorsally, incised posteroventrally, short posterolateral process with multiple small lobes apically; in ventral view posterior margin deeply incised laterally, anteriorly margin broadly incised; in dorsal view posterolateral process from IX visible as a curving, tapering process with subapical lobes laterally. Tergum X basally fused with segment IX, posteriorly produced into pair of thick, symmetrical horns; in lateral view distal horn is thin and tapering to acute apex. Subgenital plate in lateral view, wide basally, tapering apically to rounded apex, with acute downward pointing spike; in ventral view wide basally, rounded laterally to apicomesal extension bearing stout setae laterad. Bracteole in lateral view wide anteriorly, bifid posteriorly, dorsal branch ~ 2× as long as ventral branch; in ventral and dorsal views both branches wide basally, tapering to rounded apices. Inferior appendage wide basally with narrow basal process ventrally, abruptly narrowing at midlength and curving upward to thin, truncated apex; in ventral view bifid, outer process elongate, wide basally and tapering to acute apices with inner spike, inner process fused basally and narrow over length, shorter than outer process. Phallus tubular, constricted at midlength and bearing thin paramere encircling shaft, apex divided into four spine-like processes, ejaculatory duct protruding subapically.</p><fig id="F13" position="float" orientation="portrait"><object-id xmlns:xlink="http://www.w3.org/1999/xlink" content-type="doi" xlink:type="simple">10.3897/zookeys.1188.111346.figure13</object-id><object-id xmlns:xlink="http://www.w3.org/1999/xlink" content-type="arpha" xlink:type="simple">76362C55-B62A-57C9-882E-A817AD391C40</object-id><label>Figure 13.</label><caption><p><italic><tp:taxon-name><tp:taxon-name-part taxon-name-part-type="genus" reg="Neotrichia">Neotrichia</tp:taxon-name-part><tp:taxon-name-part taxon-name-part-type="species" reg="paraxicana">paraxicana</tp:taxon-name-part></tp:taxon-name></italic> sp. nov., male holotype, genitalia <bold>A</bold> left lateral <bold>B</bold> ventral <bold>C</bold> dorsal <bold>D</bold> phallus, left lateral.</p></caption><graphic xmlns:xlink="http://www.w3.org/1999/xlink" xlink:href="zookeys-1188-047_article-111346__-g013.jpg" position="float" orientation="portrait" xlink:type="simple" id="oo_961227.jpg"><uri content-type="original_file" xlink:type="simple">https://binary.pensoft.net/fig/961227</uri></graphic></fig></tp:treatment-sec><tp:treatment-sec sec-type="distribution" id="SECID0ETRAI"><title>Distribution.</title><p>Panama: Veraguas Province (Santa Fe National Park).</p></tp:treatment-sec><tp:treatment-sec sec-type="etymology" id="SECID0EYRAI"><title>Etymology.</title><p>This species is named for its overall resemblance to <italic><tp:taxon-name><tp:taxon-name-part taxon-name-part-type="genus" reg="Neotrichia">Neotrichia</tp:taxon-name-part><tp:taxon-name-part taxon-name-part-type="species" reg="xicana">xicana</tp:taxon-name-part></tp:taxon-name></italic>. The name is an adjective used as a substantive in the genitive case.</p></tp:treatment-sec><ref-list><ref id="B32"><mixed-citation xmlns:xlink="http://www.w3.org/1999/xlink" xlink:type="simple"><person-group><name name-style="western"><surname>Keth</surname><given-names>AC</given-names></name><name name-style="western"><surname>Harris</surname><given-names>SC</given-names></name><name name-style="western"><surname>Armitage</surname><given-names>BJ</given-names></name></person-group> (<year>2015</year>) <source>The genus <italic><tp:taxon-name><tp:taxon-name-part taxon-name-part-type="genus">Neotrichia</tp:taxon-name-part></tp:taxon-name></italic> Morton (<tp:taxon-name><tp:taxon-name-part taxon-name-part-type="order">Trichoptera</tp:taxon-name-part></tp:taxon-name>: <tp:taxon-name><tp:taxon-name-part taxon-name-part-type="family">Hydroptilidae</tp:taxon-name-part></tp:taxon-name>) in North America, Mexico, and the Caribbean Islands.</source><publisher-name>The Caddis Press</publisher-name>, <publisher-loc>Columbus, Ohio</publisher-loc>, <size units="page">147 pp</size>.</mixed-citation></ref><ref id="B30"><mixed-citation xmlns:xlink="http://www.w3.org/1999/xlink" xlink:type="simple"><person-group><name name-style="western"><surname>Holzenthal</surname><given-names>RW</given-names></name><name name-style="western"><surname>Calor</surname><given-names>AR</given-names></name></person-group> (<year>2017</year>) <article-title>Catalog of the Neotropical <tp:taxon-name><tp:taxon-name-part taxon-name-part-type="order">Trichoptera</tp:taxon-name-part></tp:taxon-name> (Caddisﬂies).</article-title><source>ZooKeys</source><volume>654</volume>: <fpage>1</fpage>–<lpage>566</lpage>. <ext-link xlink:href="10.3897/zookeys.654.9516" ext-link-type="doi" xlink:type="simple">https://doi.org/10.3897/zookeys.654.9516</ext-link></mixed-citation></ref></ref-list></tp:taxon-treatment>
