# Supplementary material for: ﻿The Trichoptera of Panama XXIV. Fifteen new species and two new country records of the caddisfly genus Neotrichia (Trichoptera, Hydroptilidae), with a key to all known Panamanian species
Source: Zookeys. 2024 Jan 3;1188:47–90. doi: 10.3897/zookeys.1188.111346 (PMC10782514; doi:10.3897/zookeys.1188.111346)
Supplement: XML Treatment for Neotrichia snixae [file zookeys.1188.111346-treatment14.xml]

<!DOCTYPE tp:taxon-treatment
  PUBLIC "-//TaxonX//DTD Taxonomic Treatment Publishing DTD v0 20100105//EN" "tax-treatment-NSO.dtd">
<tp:taxon-treatment xmlns:tp="http://www.plazi.org/taxpub"><tp:treatment-meta><kwd-group><label>Taxon classification</label><kwd>
                <named-content content-type="kingdom">Animalia</named-content>
              </kwd><kwd>
                <named-content content-type="order">Trichoptera</named-content>
              </kwd><kwd>
                <named-content content-type="family">Hydroptilidae</named-content>
              </kwd></kwd-group><mixed-citation publication-type="journal"><person-group><name><surname>Harris</surname><given-names>Steven C.</given-names></name><name><surname>Armitage</surname><given-names>Brian J.</given-names></name><name><surname>Ríos González</surname><given-names>Tomás A.</given-names></name></person-group><article-title>﻿The <tp:taxon-name><tp:taxon-name-part taxon-name-part-type="order">Trichoptera</tp:taxon-name-part></tp:taxon-name> of Panama XXIV. Fifteen new species and two new country records of the caddisfly genus <italic><tp:taxon-name><tp:taxon-name-part taxon-name-part-type="genus" reg="Neotrichia">Neotrichia</tp:taxon-name-part></tp:taxon-name></italic> (<tp:taxon-name><tp:taxon-name-part taxon-name-part-type="order">Trichoptera</tp:taxon-name-part></tp:taxon-name>, <tp:taxon-name><tp:taxon-name-part taxon-name-part-type="family">Hydroptilidae</tp:taxon-name-part></tp:taxon-name>), with a key to all known Panamanian species</article-title><source>Zookeys</source><day>03</day><month>01</month><year>2024</year><volume>1188</volume><fpage>47</fpage><lpage>90</lpage><pub-id pub-id-type="doi">10.3897/zookeys.1188.111346</pub-id></mixed-citation></tp:treatment-meta><tp:nomenclature><label>﻿</label><tp:taxon-name>
              <object-id xmlns:xlink="http://www.w3.org/1999/xlink" content-type="arpha" xlink:type="simple">ADA8DC8D-22DB-5E66-A961-274B4B819747</object-id>
              <tp:taxon-name-part taxon-name-part-type="genus" reg="Neotrichia">Neotrichia</tp:taxon-name-part>
              <tp:taxon-name-part taxon-name-part-type="species" reg="snixae">snixae</tp:taxon-name-part>
              <object-id xmlns:xlink="http://www.w3.org/1999/xlink" content-type="zoobank" xlink:type="simple">https://zoobank.org/073C61D3-B348-430C-B442-3792E6BBCFFE</object-id>
            </tp:taxon-name><tp:taxon-status xmlns:xlink="http://www.w3.org/1999/xlink" xlink:type="simple">sp. nov.</tp:taxon-status><xref ref-type="fig" rid="F14">Fig. 14</xref></tp:nomenclature><tp:treatment-sec sec-type="type locality" id="SECID0EWTAI"><title>Type locality.</title><p><bold>Panama: Chiriquí Province</bold>: Cuenca 102, Renacimiento District, Reserva Privada Landis, Quebrada sin nombre, Location 1; <named-content xmlns:xlink="http://www.w3.org/1999/xlink" content-type="dwc:verbatimCoordinates" xlink:type="simple"><named-content content-type="geo-json" specific-use="{&#34;type&#34;:&#34;Point&#34;,&#34;coordinates&#34;:[-82.829490,8.643790]}" id="NCID0EBUAI" xlink:type="simple">8.64379°N, 82.82949°W</named-content></named-content>; 755 m a.s.l.</p></tp:treatment-sec><tp:treatment-sec sec-type="type material" id="SECID0EGUAI"><title>Type material.</title><p><bold><italic>Holotype</italic></bold>: ♂, <bold>Panama: Chiriquí Province</bold>: Cuenca 102, Renacimiento District, Reserva Privada Landis, Quebrada sin nombre, Location 1; <named-content xmlns:xlink="http://www.w3.org/1999/xlink" content-type="dwc:verbatimCoordinates" xlink:type="simple"><named-content content-type="geo-json" specific-use="{&#34;type&#34;:&#34;Point&#34;,&#34;coordinates&#34;:[-82.829490,8.643790]}" id="NCID0EWUAI" xlink:type="simple">8.64379°N, 82.82949°W</named-content></named-content>; 755 m a.s.l.; 15–31.iii.2020; M. Landis leg.; Malaise trap; <abbrev xmlns:xlink="http://www.w3.org/1999/xlink" content-type="institution" xlink:title="Museo de Peces de Agua Dulce e Invertebrados" id="ABBRID0E2UAI" xlink:type="simple">MUPADI</abbrev>-014-T-2023 (in alcohol).</p></tp:treatment-sec><tp:treatment-sec sec-type="material" id="SECID0EAVAI"><title>Other material examined.</title><p><bold>Panama</bold> • ♂; <bold>Chiriquí Province</bold>: Cuenca 108, Boquete District, Quebrada Jaramillo Abajo; <named-content xmlns:xlink="http://www.w3.org/1999/xlink" content-type="dwc:verbatimCoordinates" xlink:type="simple"><named-content content-type="geo-json" specific-use="{&#34;type&#34;:&#34;Point&#34;,&#34;coordinates&#34;:[-82.418083,8.745827]}" id="NCID0ENVAI" xlink:type="simple">8.745827°N, 82.418083°W</named-content></named-content>; 1054 m a.s.l.; 6.ii.2019; K. Castillo leg.; UV light trap.</p></tp:treatment-sec><tp:treatment-sec sec-type="diagnosis" id="SECID0ESVAI"><title>Diagnosis.</title><p><italic><tp:taxon-name><tp:taxon-name-part taxon-name-part-type="genus" reg="Neotrichia">Neotrichia</tp:taxon-name-part><tp:taxon-name-part taxon-name-part-type="species" reg="snixae">snixae</tp:taxon-name-part></tp:taxon-name></italic> sp. nov. is a member of the <italic><tp:taxon-name><tp:taxon-name-part taxon-name-part-type="genus" reg="Neotrichia">N.</tp:taxon-name-part><tp:taxon-name-part taxon-name-part-type="species" reg="canixa">canixa</tp:taxon-name-part></tp:taxon-name></italic> group of <xref ref-type="bibr" rid="B32">Keth et al. (2015)</xref> based on the posterior horns from tergum X and the forked bracteole. The horns are asymmetrical, which is similar to that seen in <italic><tp:taxon-name><tp:taxon-name-part taxon-name-part-type="genus" reg="Neotrichia">N.</tp:taxon-name-part><tp:taxon-name-part taxon-name-part-type="species" reg="malickyi">malickyi</tp:taxon-name-part></tp:taxon-name></italic> Harris &amp; Tiemann, 1993 from Panama and <italic><tp:taxon-name><tp:taxon-name-part taxon-name-part-type="genus" reg="Neotrichia">N.</tp:taxon-name-part><tp:taxon-name-part taxon-name-part-type="species" reg="jarochita">jarochita</tp:taxon-name-part></tp:taxon-name></italic> Bueno-Soria, 1999 from Mexico, both of which have the right horn longer than that of the left. The new species differs in the presence of a sclerotized posterolateral process from segment IX, which is also seen in <italic><tp:taxon-name><tp:taxon-name-part taxon-name-part-type="genus" reg="Neotrichia">N.</tp:taxon-name-part><tp:taxon-name-part taxon-name-part-type="species" reg="juani">juani</tp:taxon-name-part></tp:taxon-name></italic> Harris &amp; Tiemann, 1993 from Texas and <italic><tp:taxon-name><tp:taxon-name-part taxon-name-part-type="genus" reg="Neotrichia">N.</tp:taxon-name-part><tp:taxon-name-part taxon-name-part-type="species" reg="unamas">unamas</tp:taxon-name-part></tp:taxon-name></italic> Botosaneanu (in <xref ref-type="bibr" rid="B7">Botosaneanu and Alkins-Koo 1993</xref>), which occurs in Panama, and in the shape of the end of the phallus.</p></tp:treatment-sec><tp:treatment-sec sec-type="description" id="SECID0ECYAI"><title>Description.</title><p><bold>Male.</bold> Total length 1.9 mm (<italic>n</italic> = 2), 18 antennal segments, wings and body brown in alcohol. <bold><italic>Genitalia</italic></bold> (Fig. <xref ref-type="fig" rid="F14">14</xref>). Abdominal segment VIII annular. Segment IX in lateral view anteriorly rounded, incomplete posteriorly, fused with X dorsally, mesally with sclerotized posterolateral process which narrows distally; in dorsal view fused posteriorly with X, pair of setaceous lobes laterally, anteriorly with rounded incision, lateral processes dissimilar in length and shape; in ventral view with deep mesal incision. Tergum X basally fused with segment IX, quadrate, posterior horns asymmetrical, right horn longer than left and thicker, curving inward distally; in lateral view ventral horn twice as long as dorsal horn. Subgenital plate in lateral view wide basally, tapering distally to divided apex, dorsally with stout seta, ventrally with elongate downturned process which is apically acute; in dorsal and ventral views wide basally, elongate posteromesally, rounded laterally. Bracteole in lateral view bifid posteriorly, ventral branch longer than dorsal, each tipped with stout seta; in dorsal and ventral views branches unequal in length, wide basally tapering distally. Inferior appendage wide basally, gradually tapering distally to rounded slightly upturned apex, narrow ventral process basally; in ventral view wide basally, curving on inner margin to rounded apex, mesal process tapering distally and bearing stout seta. Phallus tubular, constricted at midlength and bearing thin paramere encircling shaft, apically sclerotized with narrow apical incision forming unequal branches, similar in appearance to a can-opener; in lateral view apex divided into pair of elongate, thin processes.</p><fig id="F14" position="float" orientation="portrait"><object-id xmlns:xlink="http://www.w3.org/1999/xlink" content-type="doi" xlink:type="simple">10.3897/zookeys.1188.111346.figure14</object-id><object-id xmlns:xlink="http://www.w3.org/1999/xlink" content-type="arpha" xlink:type="simple">6DFEE954-22FB-598C-A6AB-E9E2D1E5BEA7</object-id><label>Figure 14.</label><caption><p><italic><tp:taxon-name><tp:taxon-name-part taxon-name-part-type="genus" reg="Neotrichia">Neotrichia</tp:taxon-name-part><tp:taxon-name-part taxon-name-part-type="species" reg="snixae">snixae</tp:taxon-name-part></tp:taxon-name></italic> sp. nov., male holotype, genitalia <bold>A</bold>, left lateral <bold>B</bold> ventral <bold>C</bold> dorsal <bold>D</bold> phallus, dorsal <bold>E</bold> phallus apex, lateral.</p></caption><graphic xmlns:xlink="http://www.w3.org/1999/xlink" xlink:href="zookeys-1188-047_article-111346__-g014.jpg" position="float" orientation="portrait" xlink:type="simple" id="oo_961228.jpg"><uri content-type="original_file" xlink:type="simple">https://binary.pensoft.net/fig/961228</uri></graphic></fig></tp:treatment-sec><tp:treatment-sec sec-type="distribution" id="SECID0EVZAI"><title>Distribution.</title><p>Panama: Chiriquí Province (Reserva Privada Landis; Boquete District).</p></tp:treatment-sec><tp:treatment-sec sec-type="etymology" id="SECID0E1ZAI"><title>Etymology.</title><p>Named for Dr. Shannon Nix, friend and colleague of the first author in recognition of her outstanding teaching while at Clarion University and her many scientific contributions to ecology and mycology. The name is a noun in the genitive case.</p></tp:treatment-sec><ref-list><ref id="B32"><mixed-citation xmlns:xlink="http://www.w3.org/1999/xlink" xlink:type="simple"><person-group><name name-style="western"><surname>Keth</surname><given-names>AC</given-names></name><name name-style="western"><surname>Harris</surname><given-names>SC</given-names></name><name name-style="western"><surname>Armitage</surname><given-names>BJ</given-names></name></person-group> (<year>2015</year>) <source>The genus <italic><tp:taxon-name><tp:taxon-name-part taxon-name-part-type="genus">Neotrichia</tp:taxon-name-part></tp:taxon-name></italic> Morton (<tp:taxon-name><tp:taxon-name-part taxon-name-part-type="order">Trichoptera</tp:taxon-name-part></tp:taxon-name>: <tp:taxon-name><tp:taxon-name-part taxon-name-part-type="family">Hydroptilidae</tp:taxon-name-part></tp:taxon-name>) in North America, Mexico, and the Caribbean Islands.</source><publisher-name>The Caddis Press</publisher-name>, <publisher-loc>Columbus, Ohio</publisher-loc>, <size units="page">147 pp</size>.</mixed-citation></ref><ref id="B7"><mixed-citation xmlns:xlink="http://www.w3.org/1999/xlink" xlink:type="simple"><person-group><name name-style="western"><surname>Botosaneanu</surname><given-names>L</given-names></name><name name-style="western"><surname>Alkins-Koo</surname><given-names>M</given-names></name></person-group> (<year>1993</year>) <article-title>The caddis flies (<tp:taxon-name><tp:taxon-name-part taxon-name-part-type="class">Insecta</tp:taxon-name-part></tp:taxon-name>: <tp:taxon-name><tp:taxon-name-part taxon-name-part-type="order">Trichoptera</tp:taxon-name-part></tp:taxon-name>) of Trinidad and Tobago, West Indies. Bulletin de l’Institut Royal des Sciences Naturelles de Belgique.</article-title><source>Entomologie</source><volume>63</volume>: <fpage>5</fpage>–<lpage>45</lpage>.</mixed-citation></ref></ref-list></tp:taxon-treatment>
