# Supplementary material for: ﻿The Trichoptera of Panama XXIV. Fifteen new species and two new country records of the caddisfly genus Neotrichia (Trichoptera, Hydroptilidae), with a key to all known Panamanian species
Source: Zookeys. 2024 Jan 3;1188:47–90. doi: 10.3897/zookeys.1188.111346 (PMC10782514; doi:10.3897/zookeys.1188.111346)
Supplement: XML Treatment for Neotrichia spangleri [file zookeys.1188.111346-treatment15.xml]

<!DOCTYPE tp:taxon-treatment
  PUBLIC "-//TaxonX//DTD Taxonomic Treatment Publishing DTD v0 20100105//EN" "tax-treatment-NSO.dtd">
<tp:taxon-treatment xmlns:tp="http://www.plazi.org/taxpub"><tp:treatment-meta><kwd-group><label>Taxon classification</label><kwd>
                <named-content content-type="kingdom">Animalia</named-content>
              </kwd><kwd>
                <named-content content-type="order">Trichoptera</named-content>
              </kwd><kwd>
                <named-content content-type="family">Hydroptilidae</named-content>
              </kwd></kwd-group><mixed-citation publication-type="journal"><person-group><name><surname>Harris</surname><given-names>Steven C.</given-names></name><name><surname>Armitage</surname><given-names>Brian J.</given-names></name><name><surname>Ríos González</surname><given-names>Tomás A.</given-names></name></person-group><article-title>﻿The <tp:taxon-name><tp:taxon-name-part taxon-name-part-type="order">Trichoptera</tp:taxon-name-part></tp:taxon-name> of Panama XXIV. Fifteen new species and two new country records of the caddisfly genus <italic><tp:taxon-name><tp:taxon-name-part taxon-name-part-type="genus" reg="Neotrichia">Neotrichia</tp:taxon-name-part></tp:taxon-name></italic> (<tp:taxon-name><tp:taxon-name-part taxon-name-part-type="order">Trichoptera</tp:taxon-name-part></tp:taxon-name>, <tp:taxon-name><tp:taxon-name-part taxon-name-part-type="family">Hydroptilidae</tp:taxon-name-part></tp:taxon-name>), with a key to all known Panamanian species</article-title><source>Zookeys</source><day>03</day><month>01</month><year>2024</year><volume>1188</volume><fpage>47</fpage><lpage>90</lpage><pub-id pub-id-type="doi">10.3897/zookeys.1188.111346</pub-id></mixed-citation></tp:treatment-meta><tp:nomenclature><label>﻿</label><tp:taxon-name>
              <object-id xmlns:xlink="http://www.w3.org/1999/xlink" content-type="arpha" xlink:type="simple">2BC41B52-A388-579E-B4BF-17EFD0977AD5</object-id>
              <tp:taxon-name-part taxon-name-part-type="genus" reg="Neotrichia">Neotrichia</tp:taxon-name-part>
              <tp:taxon-name-part taxon-name-part-type="species" reg="spangleri">spangleri</tp:taxon-name-part>
              <object-id xmlns:xlink="http://www.w3.org/1999/xlink" content-type="zoobank" xlink:type="simple">https://zoobank.org/F5ABEE1A-A42C-4192-9A98-1615AD3B938D</object-id>
            </tp:taxon-name><tp:taxon-status xmlns:xlink="http://www.w3.org/1999/xlink" xlink:type="simple">sp. nov.</tp:taxon-status><xref ref-type="fig" rid="F15">Fig. 15</xref></tp:nomenclature><tp:treatment-sec sec-type="type locality" id="SECID0EM2AI"><title>Type locality.</title><p><bold>Panama: Chiriquí Province</bold>: Cuenca 108, Boquete District, Bajo Boquete, Quebrada Cheche, Hotel Fundadores; <named-content xmlns:xlink="http://www.w3.org/1999/xlink" content-type="dwc:verbatimCoordinates" xlink:type="simple"><named-content content-type="geo-json" specific-use="{&#34;type&#34;:&#34;Point&#34;,&#34;coordinates&#34;:[-82.433080,8.771950]}" id="NCID0EX2AI" xlink:type="simple">8.77195°N, 82.43308°W</named-content></named-content>; 1200 m a.s.l.</p></tp:treatment-sec><tp:treatment-sec sec-type="type material" id="SECID0E32AI"><title>Type material.</title><p><bold><italic>Holotype</italic></bold>: ♂, <bold>Panama: Chiriquí Province</bold>: Cuenca 108, Boquete District, Bajo Boquete, Quebrada Cheche, Hotel Fundadores; <named-content xmlns:xlink="http://www.w3.org/1999/xlink" content-type="dwc:verbatimCoordinates" xlink:type="simple"><named-content content-type="geo-json" specific-use="{&#34;type&#34;:&#34;Point&#34;,&#34;coordinates&#34;:[-82.433080,8.771950]}" id="NCID0EM3AI" xlink:type="simple">8.77195°N, 82.43308°W</named-content></named-content>; 1200 m a.s.l.; 29.v.1983; P. Spangler, R. Faitoule, W. Steiner leg.; <abbrev xmlns:xlink="http://www.w3.org/1999/xlink" content-type="institution" xlink:title="Museo de Peces de Agua Dulce e Invertebrados" id="ABBRID0ER3AI" xlink:type="simple">MUPADI</abbrev>-015-T-2023 (in alcohol). <bold><italic>Paratype</italic>. Panama</bold> • ♂; same as holotype; <abbrev xmlns:xlink="http://www.w3.org/1999/xlink" content-type="institution" xlink:title="Museo de Peces de Agua Dulce e Invertebrados" id="ABBRID0E13AI" xlink:type="simple">MUPADI</abbrev>-016-T-2023 (in alcohol).</p></tp:treatment-sec><tp:treatment-sec sec-type="material" id="SECID0E63AI"><title>Other material examined.</title><p><bold>Panama</bold> • 2 ♂♂; <bold>Chiriquí Province</bold>: Cuenca 104, Bugaba District, La Concepción, Río Guigala, Puente antiqua vias del Ferrocarril; <named-content xmlns:xlink="http://www.w3.org/1999/xlink" content-type="dwc:verbatimCoordinates" xlink:type="simple"><named-content content-type="geo-json" specific-use="{&#34;type&#34;:&#34;Point&#34;,&#34;coordinates&#34;:[-82.642800,8.518450]}" id="NCID0EM4AI" xlink:type="simple">8.51845°N, 82.64280°W</named-content></named-content>; 209 m a.s.l.; 12.iii.2021; T. Ríos, Y. Aguirre leg.; UV light trap • 2 ♂♂; ibid., except Cuenca 108, Boquerón District, Río Chirigagua, Puente antes de llegar al Hotel Los Delfines; <named-content xmlns:xlink="http://www.w3.org/1999/xlink" content-type="dwc:verbatimCoordinates" xlink:type="simple"><named-content content-type="geo-json" specific-use="{&#34;type&#34;:&#34;Point&#34;,&#34;coordinates&#34;:[-82.547880,8.481390]}" id="NCID0EU4AI" xlink:type="simple">8.48139°N, 82.54788°W</named-content></named-content>; 128 m a.s.l.; 12.iv.2021; T. Ríos, Y. Aguirre leg.; UV light trap • 4 ♂♂; ibid., except David District, San Pablo Viejo, puente vía Interamericana antes de llegar a la entrada de Bagala, Río Platanal; <named-content xmlns:xlink="http://www.w3.org/1999/xlink" content-type="dwc:verbatimCoordinates" xlink:type="simple"><named-content content-type="geo-json" specific-use="{&#34;type&#34;:&#34;Point&#34;,&#34;coordinates&#34;:[-82.520300,8.464160]}" id="NCID0E34AI" xlink:type="simple">8.46416°N, 82.52030°W</named-content></named-content>; 84 m a.s.l.; 12.ii.2021; T. Ríos, Y. Aguirre leg.; UV light trap • ♂; ibid., except 12.iii.2021 • 2 ♂♂; ibid., except 12.iv.2021 • 11 ♂♂; ibid., except 6.x.2021 • 4 ♂♂; ibid., except 6.xi.2021 • 2 ♂♂; <bold>Darién Province</bold>; Cuenca 156, Chepigana District, PND, Río Tuira, Boca de Cupe; <named-content xmlns:xlink="http://www.w3.org/1999/xlink" content-type="dwc:verbatimCoordinates" xlink:type="simple"><named-content content-type="geo-json" specific-use="{&#34;type&#34;:&#34;Point&#34;,&#34;coordinates&#34;:[-77.724170,8.017320]}" id="NCID0EG5AI" xlink:type="simple">8.01732°N, 77.72417°W</named-content></named-content>; 150 m a.s.l.; 18.ii.1985; leg. not given; UV light trap (NMNH).</p></tp:treatment-sec><tp:treatment-sec sec-type="diagnosis" id="SECID0EL5AI"><title>Diagnosis.</title><p>The pair of spines at the phallic apex and the posterolateral process from segment IX places this species in the <italic><tp:taxon-name><tp:taxon-name-part taxon-name-part-type="genus" reg="Neotrichia">N.</tp:taxon-name-part><tp:taxon-name-part taxon-name-part-type="species" reg="collata">collata</tp:taxon-name-part></tp:taxon-name></italic> group of <xref ref-type="bibr" rid="B32">Keth et al. (2015)</xref> with similarity to <italic><tp:taxon-name><tp:taxon-name-part taxon-name-part-type="genus" reg="Neotrichia">N.</tp:taxon-name-part><tp:taxon-name-part taxon-name-part-type="species" reg="hiaspa">hiaspa</tp:taxon-name-part></tp:taxon-name></italic> (Mosely, 1937) and <italic><tp:taxon-name><tp:taxon-name-part taxon-name-part-type="genus" reg="Neotrichia">N.</tp:taxon-name-part><tp:taxon-name-part taxon-name-part-type="species" reg="carlsoni">carlsoni</tp:taxon-name-part></tp:taxon-name></italic> Harris &amp; Armitage, 2019, both of which occur in Panama. The new species is separated by the shorter and wider inferior appendage, the rounded posterolateral process from segment IX, which is thin and acute in the other species, and the structure of the subgenital plate.</p></tp:treatment-sec><tp:treatment-sec sec-type="description" id="SECID0EW6AI"><title>Description.</title><p><bold>Male.</bold> Total length 1.3–1.5 mm (<italic>n</italic> = 10), 18 antennal segments, wings and body brown in alcohol. <bold><italic>Genitalia</italic></bold> (Fig. <xref ref-type="fig" rid="F15">15</xref>). Abdominal segment VIII annular. Segment IX in lateral view anteriorly tapering to an elongate apodeme, posteriorly widening mesally, which gives rise to a rounded posterolateral process; ventrally deeply incised anteriorly, posteriorly with lateral incisions forming mesal ovate structure; posterolateral processes thin, tapering to acute apices; dorsally with posterior shallowly incised laterally, setose mesally. Segment X in lateral view tapering to acute distal point; in dorsal view wide basally, rounded laterally to truncate apex. Subgenital plate in lateral view narrow, apex downturned and acute; in dorsal and ventral view wide basally, apex with mesal emargination, flanked by pair of setae. Bracteole in lateral view narrow basally, widening distally to rounded apex; in ventral and dorsal views nearly parallel-sided, curving on outer margin. Inferior appendage short, wide basally, tapering distally to broadly pointed apex; in ventral view rectangular, apex tapered to rounded point. Phallus in dorsal view tubular, bearing short paramere encircling shaft at midlength, apex with pair of elongate sclerotized rods fused basally, one rod ~ 1/2 length of other and curved.</p><fig id="F15" position="float" orientation="portrait"><object-id xmlns:xlink="http://www.w3.org/1999/xlink" content-type="doi" xlink:type="simple">10.3897/zookeys.1188.111346.figure15</object-id><object-id xmlns:xlink="http://www.w3.org/1999/xlink" content-type="arpha" xlink:type="simple">66317061-C286-5DB8-9E65-16160FBAA422</object-id><label>Figure 15.</label><caption><p><italic><tp:taxon-name><tp:taxon-name-part taxon-name-part-type="genus" reg="Neotrichia">Neotrichia</tp:taxon-name-part><tp:taxon-name-part taxon-name-part-type="species" reg="spangleri">spangleri</tp:taxon-name-part></tp:taxon-name></italic> sp. nov., male holotype, genitalia <bold>A</bold> left lateral <bold>B</bold> ventral <bold>C</bold> dorsal <bold>D</bold> phallus, dorsal.</p></caption><graphic xmlns:xlink="http://www.w3.org/1999/xlink" xlink:href="zookeys-1188-047_article-111346__-g015.jpg" position="float" orientation="portrait" xlink:type="simple" id="oo_961229.jpg"><uri content-type="original_file" xlink:type="simple">https://binary.pensoft.net/fig/961229</uri></graphic></fig></tp:treatment-sec><tp:treatment-sec sec-type="distribution" id="SECID0EHBBI"><title>Distribution.</title><p>Panama: Chiriquí Province (Boquerón, Boquete, and Bugaba districts); Darién Province (Chepigana District).</p></tp:treatment-sec><tp:treatment-sec sec-type="etymology" id="SECID0EMBBI"><title>Etymology.</title><p>The species name honors the memory of Dr Paul Spangler of the National Museum of Natural History, who collected some of the specimens. The name is a noun in the genitive case.</p></tp:treatment-sec><ref-list><ref id="B32"><mixed-citation xmlns:xlink="http://www.w3.org/1999/xlink" xlink:type="simple"><person-group><name name-style="western"><surname>Keth</surname><given-names>AC</given-names></name><name name-style="western"><surname>Harris</surname><given-names>SC</given-names></name><name name-style="western"><surname>Armitage</surname><given-names>BJ</given-names></name></person-group> (<year>2015</year>) <source>The genus <italic><tp:taxon-name><tp:taxon-name-part taxon-name-part-type="genus">Neotrichia</tp:taxon-name-part></tp:taxon-name></italic> Morton (<tp:taxon-name><tp:taxon-name-part taxon-name-part-type="order">Trichoptera</tp:taxon-name-part></tp:taxon-name>: <tp:taxon-name><tp:taxon-name-part taxon-name-part-type="family">Hydroptilidae</tp:taxon-name-part></tp:taxon-name>) in North America, Mexico, and the Caribbean Islands.</source><publisher-name>The Caddis Press</publisher-name>, <publisher-loc>Columbus, Ohio</publisher-loc>, <size units="page">147 pp</size>.</mixed-citation></ref></ref-list></tp:taxon-treatment>
