# Supplementary material for: ﻿The Trichoptera of Panama XXIV. Fifteen new species and two new country records of the caddisfly genus Neotrichia (Trichoptera, Hydroptilidae), with a key to all known Panamanian species
Source: Zookeys. 2024 Jan 3;1188:47–90. doi: 10.3897/zookeys.1188.111346 (PMC10782514; doi:10.3897/zookeys.1188.111346)
Supplement: XML Treatment for Neotrichia veraguasensis [file zookeys.1188.111346-treatment16.xml]

<!DOCTYPE tp:taxon-treatment
  PUBLIC "-//TaxonX//DTD Taxonomic Treatment Publishing DTD v0 20100105//EN" "tax-treatment-NSO.dtd">
<tp:taxon-treatment xmlns:tp="http://www.plazi.org/taxpub"><tp:treatment-meta><kwd-group><label>Taxon classification</label><kwd>
                <named-content content-type="kingdom">Animalia</named-content>
              </kwd><kwd>
                <named-content content-type="order">Trichoptera</named-content>
              </kwd><kwd>
                <named-content content-type="family">Hydroptilidae</named-content>
              </kwd></kwd-group><mixed-citation publication-type="journal"><person-group><name><surname>Harris</surname><given-names>Steven C.</given-names></name><name><surname>Armitage</surname><given-names>Brian J.</given-names></name><name><surname>Ríos González</surname><given-names>Tomás A.</given-names></name></person-group><article-title>﻿The <tp:taxon-name><tp:taxon-name-part taxon-name-part-type="order">Trichoptera</tp:taxon-name-part></tp:taxon-name> of Panama XXIV. Fifteen new species and two new country records of the caddisfly genus <italic><tp:taxon-name><tp:taxon-name-part taxon-name-part-type="genus" reg="Neotrichia">Neotrichia</tp:taxon-name-part></tp:taxon-name></italic> (<tp:taxon-name><tp:taxon-name-part taxon-name-part-type="order">Trichoptera</tp:taxon-name-part></tp:taxon-name>, <tp:taxon-name><tp:taxon-name-part taxon-name-part-type="family">Hydroptilidae</tp:taxon-name-part></tp:taxon-name>), with a key to all known Panamanian species</article-title><source>Zookeys</source><day>03</day><month>01</month><year>2024</year><volume>1188</volume><fpage>47</fpage><lpage>90</lpage><pub-id pub-id-type="doi">10.3897/zookeys.1188.111346</pub-id></mixed-citation></tp:treatment-meta><tp:nomenclature><label>﻿</label><tp:taxon-name>
              <object-id xmlns:xlink="http://www.w3.org/1999/xlink" content-type="arpha" xlink:type="simple">0A3E44B9-223D-5FBF-A51A-D12CC7634A26</object-id>
              <tp:taxon-name-part taxon-name-part-type="genus" reg="Neotrichia">Neotrichia</tp:taxon-name-part>
              <tp:taxon-name-part taxon-name-part-type="species" reg="veraguasensis">veraguasensis</tp:taxon-name-part>
              <object-id xmlns:xlink="http://www.w3.org/1999/xlink" content-type="zoobank" xlink:type="simple">https://zoobank.org/215B4D9D-9270-49E4-8481-3F273FC34106</object-id>
            </tp:taxon-name><tp:taxon-status xmlns:xlink="http://www.w3.org/1999/xlink" xlink:type="simple">sp. nov.</tp:taxon-status><xref ref-type="fig" rid="F16">Fig. 16</xref></tp:nomenclature><tp:treatment-sec sec-type="type locality" id="SECID0E5CBI"><title>Type locality.</title><p><bold>Panama: Veraguas Province</bold>: Cuenca 132, Santa Fe District, Santa Fe NP, Quebrada Mulabá; PSPSCB-PNSF-C132-2017-009; <named-content xmlns:xlink="http://www.w3.org/1999/xlink" content-type="dwc:verbatimCoordinates" xlink:type="simple"><named-content content-type="geo-json" specific-use="{&#34;type&#34;:&#34;Point&#34;,&#34;coordinates&#34;:[-81.129560,8.525600]}" id="NCID0EJDBI" xlink:type="simple">8.52560°N, 81.12956°W</named-content></named-content>; 623 m a.s.l.</p></tp:treatment-sec><tp:treatment-sec sec-type="type material" id="SECID0EODBI"><title>Type material.</title><p><bold><italic>Holotype</italic></bold>: ♂, <bold>Panama: Veraguas Province</bold>: Cuenca 132, Santa Fe District, Santa Fe NP, Quebrada Mulabá; PSPSCB-PNSF-C132-2017-009; <named-content xmlns:xlink="http://www.w3.org/1999/xlink" content-type="dwc:verbatimCoordinates" xlink:type="simple"><named-content content-type="geo-json" specific-use="{&#34;type&#34;:&#34;Point&#34;,&#34;coordinates&#34;:[-81.129560,8.525600]}" id="NCID0E5DBI" xlink:type="simple">8.52560°N, 81.12956°W</named-content></named-content>; 623 m a.s.l.; 20.iv.2017; A. Cornejo, T. Ríos, E. Álvarez, C. Nieto leg.; UV light trap; <abbrev xmlns:xlink="http://www.w3.org/1999/xlink" content-type="institution" xlink:title="University of Panama’s Museo de Invertebrados" id="ABBRID0EDEBI" xlink:type="simple">MIUP</abbrev>-021-T-2023 (in alcohol).</p></tp:treatment-sec><tp:treatment-sec sec-type="material" id="SECID0EIEBI"><title>Other material examined.</title><p><bold>Panama</bold> • ♂; ibid., except Río Piedra de Moler; PSPSCB-PNSF-C097-2017-012; <named-content xmlns:xlink="http://www.w3.org/1999/xlink" content-type="dwc:verbatimCoordinates" xlink:type="simple"><named-content content-type="geo-json" specific-use="{&#34;type&#34;:&#34;Point&#34;,&#34;coordinates&#34;:[-81.188170,8.565530]}" id="NCID0ETEBI" xlink:type="simple">8.56553°N, 81.18817°W</named-content></named-content>; 340 m a.s.l.; 20.iv.2017; <abbrev xmlns:xlink="http://www.w3.org/1999/xlink" content-type="institution" xlink:title="University of Panama’s Museo de Invertebrados" id="ABBRID0EYEBI" xlink:type="simple">MIUP</abbrev> (in alcohol).</p></tp:treatment-sec><tp:treatment-sec sec-type="diagnosis" id="SECID0E4EBI"><title>Diagnosis.</title><p>This new species, which lacks spines at the phallic apex, is placed in the <italic><tp:taxon-name><tp:taxon-name-part taxon-name-part-type="genus" reg="Neotrichia">N.</tp:taxon-name-part><tp:taxon-name-part taxon-name-part-type="species" reg="okopa">okopa</tp:taxon-name-part></tp:taxon-name></italic> group of <xref ref-type="bibr" rid="B32">Keth et al. (2015)</xref>, with closest similarity to <italic><tp:taxon-name><tp:taxon-name-part taxon-name-part-type="genus" reg="Neotrichia">N.</tp:taxon-name-part><tp:taxon-name-part taxon-name-part-type="species" reg="abbreviata">abbreviata</tp:taxon-name-part></tp:taxon-name></italic> Flint, 1983 from Uruguay and <italic><tp:taxon-name><tp:taxon-name-part taxon-name-part-type="genus" reg="Neotrichia">N.</tp:taxon-name-part><tp:taxon-name-part taxon-name-part-type="species" reg="okopa">okopa</tp:taxon-name-part></tp:taxon-name></italic> Ross, 1939 from throughout North America. The new species is separated by the triangular inferior appendage in lateral view, and the lack of a posterolateral process from segment IX.</p></tp:treatment-sec><tp:treatment-sec sec-type="description" id="SECID0EIGBI"><title>Description.</title><p><bold>Male.</bold> Total length 1.6 mm (<italic>n</italic> = 2), 18 antennal segments, wings and body brown in alcohol. <bold><italic>Genitalia</italic></bold> (Fig. <xref ref-type="fig" rid="F16">16</xref>). Abdominal segment VIII annular. Segment IX in lateral view anteriorly tapering to short apodeme, posteriorly rounded, short truncate lobe posteroventrally; ventrally divided into two posterior bands; dorsally with anterior margin incised, posterior shallowly emarginate. Segment X triangular in lateral view; in dorsal view fused basally with segment IX, posteriorly sinuate on lateral margin and tapering to rounded apex. Subgenital plate in lateral view narrow basally, ventral margin with large sclerotized lobe at midlength, upper margin straight distally, abruptly tapered posteriorly to rounded apex bearing stout seta; in ventral view wide and rounded laterally to truncate apex, with setae laterally. Bracteole in lateral view parallel-sided to rounded apex; in ventral and dorsal views straight, narrow over length. Inferior appendage triangular and sclerotized; in ventral view divergent, lateral margin curving, inner margin straight, round lobe at midlength, basally with elaborate thin sclerites. Phallus in dorsal view tubular, bearing short paramere encircling shaft at midlength, apex rectangular with ejaculatory duct protruding mesally.</p><fig id="F16" position="float" orientation="portrait"><object-id xmlns:xlink="http://www.w3.org/1999/xlink" content-type="doi" xlink:type="simple">10.3897/zookeys.1188.111346.figure16</object-id><object-id xmlns:xlink="http://www.w3.org/1999/xlink" content-type="arpha" xlink:type="simple">56D2A8FF-7920-53C9-A1F2-E90D7ED761AC</object-id><label>Figure 16.</label><caption><p><italic><tp:taxon-name><tp:taxon-name-part taxon-name-part-type="genus" reg="Neotrichia">Neotrichia</tp:taxon-name-part><tp:taxon-name-part taxon-name-part-type="species" reg="veraguasensis">veraguasensis</tp:taxon-name-part></tp:taxon-name></italic> sp. nov., male holotype, genitalia <bold>A</bold> left lateral <bold>B</bold> ventral <bold>C</bold> dorsal <bold>D</bold> phallus, ventral.</p></caption><graphic xmlns:xlink="http://www.w3.org/1999/xlink" xlink:href="zookeys-1188-047_article-111346__-g016.jpg" position="float" orientation="portrait" xlink:type="simple" id="oo_961230.jpg"><uri content-type="original_file" xlink:type="simple">https://binary.pensoft.net/fig/961230</uri></graphic></fig></tp:treatment-sec><tp:treatment-sec sec-type="distribution" id="SECID0EZHBI"><title>Distribution.</title><p>Panama: Veraguas Province (Santa Fe National Park).</p></tp:treatment-sec><tp:treatment-sec sec-type="etymology" id="SECID0E5HBI"><title>Etymology.</title><p>This species is named for Veraguas Province where the male holotype was collected. The name is a noun in the genitive case.</p></tp:treatment-sec><ref-list><ref id="B32"><mixed-citation xmlns:xlink="http://www.w3.org/1999/xlink" xlink:type="simple"><person-group><name name-style="western"><surname>Keth</surname><given-names>AC</given-names></name><name name-style="western"><surname>Harris</surname><given-names>SC</given-names></name><name name-style="western"><surname>Armitage</surname><given-names>BJ</given-names></name></person-group> (<year>2015</year>) <source>The genus <italic><tp:taxon-name><tp:taxon-name-part taxon-name-part-type="genus">Neotrichia</tp:taxon-name-part></tp:taxon-name></italic> Morton (<tp:taxon-name><tp:taxon-name-part taxon-name-part-type="order">Trichoptera</tp:taxon-name-part></tp:taxon-name>: <tp:taxon-name><tp:taxon-name-part taxon-name-part-type="family">Hydroptilidae</tp:taxon-name-part></tp:taxon-name>) in North America, Mexico, and the Caribbean Islands.</source><publisher-name>The Caddis Press</publisher-name>, <publisher-loc>Columbus, Ohio</publisher-loc>, <size units="page">147 pp</size>.</mixed-citation></ref></ref-list></tp:taxon-treatment>
