# Supplementary material for: ﻿The Trichoptera of Panama XXIV. Fifteen new species and two new country records of the caddisfly genus Neotrichia (Trichoptera, Hydroptilidae), with a key to all known Panamanian species
Source: Zookeys. 2024 Jan 3;1188:47–90. doi: 10.3897/zookeys.1188.111346 (PMC10782514; doi:10.3897/zookeys.1188.111346)
Supplement: XML Treatment for Neotrichia minutisimella [file zookeys.1188.111346-treatment17.xml]

<!DOCTYPE tp:taxon-treatment
  PUBLIC "-//TaxonX//DTD Taxonomic Treatment Publishing DTD v0 20100105//EN" "tax-treatment-NSO.dtd">
<tp:taxon-treatment xmlns:tp="http://www.plazi.org/taxpub"><tp:treatment-meta><kwd-group><label>Taxon classification</label><kwd>
                <named-content content-type="kingdom">Animalia</named-content>
              </kwd><kwd>
                <named-content content-type="order">Trichoptera</named-content>
              </kwd><kwd>
                <named-content content-type="family">Hydroptilidae</named-content>
              </kwd></kwd-group><mixed-citation publication-type="journal"><person-group><name><surname>Harris</surname><given-names>Steven C.</given-names></name><name><surname>Armitage</surname><given-names>Brian J.</given-names></name><name><surname>Ríos González</surname><given-names>Tomás A.</given-names></name></person-group><article-title>﻿The <tp:taxon-name><tp:taxon-name-part taxon-name-part-type="order">Trichoptera</tp:taxon-name-part></tp:taxon-name> of Panama XXIV. Fifteen new species and two new country records of the caddisfly genus <italic><tp:taxon-name><tp:taxon-name-part taxon-name-part-type="genus" reg="Neotrichia">Neotrichia</tp:taxon-name-part></tp:taxon-name></italic> (<tp:taxon-name><tp:taxon-name-part taxon-name-part-type="order">Trichoptera</tp:taxon-name-part></tp:taxon-name>, <tp:taxon-name><tp:taxon-name-part taxon-name-part-type="family">Hydroptilidae</tp:taxon-name-part></tp:taxon-name>), with a key to all known Panamanian species</article-title><source>Zookeys</source><day>03</day><month>01</month><year>2024</year><volume>1188</volume><fpage>47</fpage><lpage>90</lpage><pub-id pub-id-type="doi">10.3897/zookeys.1188.111346</pub-id></mixed-citation></tp:treatment-meta><tp:nomenclature><label>﻿</label><tp:taxon-name>
              <object-id xmlns:xlink="http://www.w3.org/1999/xlink" content-type="arpha" xlink:type="simple">4D85C6AB-EF53-53D4-8097-0F53DFDE668E</object-id>
              <tp:taxon-name-part taxon-name-part-type="genus" reg="Neotrichia">Neotrichia</tp:taxon-name-part>
              <tp:taxon-name-part taxon-name-part-type="species" reg="minutisimella">minutisimella</tp:taxon-name-part>
            </tp:taxon-name><tp:taxon-authority>(Chambers, 1873)</tp:taxon-authority></tp:nomenclature><tp:treatment-sec sec-type="material" id="SECID0ELJBI"><title>Material examined.</title><p><bold>Panama</bold> • ♂; <bold>Veraguas Province</bold>: Cuenca 097, PNSF, afluente sin nombre de Río Calovebora; PSPSCD-PNSF-CO97-2017-011; <named-content xmlns:xlink="http://www.w3.org/1999/xlink" content-type="dwc:verbatimCoordinates" xlink:type="simple"><named-content content-type="geo-json" specific-use="{&#34;type&#34;:&#34;Point&#34;,&#34;coordinates&#34;:[-81.176750,8.553430]}" id="NCID0EYJBI" xlink:type="simple">8.55343°N, 81.17675°W</named-content></named-content>; 395 m a.s.l.; 20.iv.2017; A. Cornejo, T. Ríos, E. Álvarez, C. Nieto leg.; UV light trap.</p></tp:treatment-sec><tp:treatment-sec sec-type="notes" id="SECID0E4JBI"><title>Note.</title><p>This is a new country record for Panama and a significant extension of its southern range (formerly Texas, U.S.A.).</p></tp:treatment-sec><tp:treatment-sec sec-type="distribution" id="SECID0ECKBI"><title>Distribution.</title><p>Canada: Manitoba; Panama: Veraguas Province (Santa Fe National Park); U.S.A.: Alabama, Arkansas, Florida, Georgia, Illinois, Indiana, Kansas, Kentucky, Louisiana, Minnesota, Mississippi, Missouri, North Carolina, Oklahoma, South Carolina, Texas.</p></tp:treatment-sec></tp:taxon-treatment>
