# Supplementary material for: ﻿The Trichoptera of Panama XXIV. Fifteen new species and two new country records of the caddisfly genus Neotrichia (Trichoptera, Hydroptilidae), with a key to all known Panamanian species
Source: Zookeys. 2024 Jan 3;1188:47–90. doi: 10.3897/zookeys.1188.111346 (PMC10782514; doi:10.3897/zookeys.1188.111346)
Supplement: XML Treatment for Neotrichia vibrans [file zookeys.1188.111346-treatment18.xml]

<!DOCTYPE tp:taxon-treatment
  PUBLIC "-//TaxonX//DTD Taxonomic Treatment Publishing DTD v0 20100105//EN" "tax-treatment-NSO.dtd">
<tp:taxon-treatment xmlns:tp="http://www.plazi.org/taxpub"><tp:treatment-meta><kwd-group><label>Taxon classification</label><kwd>
                <named-content content-type="kingdom">Animalia</named-content>
              </kwd><kwd>
                <named-content content-type="order">Trichoptera</named-content>
              </kwd><kwd>
                <named-content content-type="family">Hydroptilidae</named-content>
              </kwd></kwd-group><mixed-citation publication-type="journal"><person-group><name><surname>Harris</surname><given-names>Steven C.</given-names></name><name><surname>Armitage</surname><given-names>Brian J.</given-names></name><name><surname>Ríos González</surname><given-names>Tomás A.</given-names></name></person-group><article-title>﻿The <tp:taxon-name><tp:taxon-name-part taxon-name-part-type="order">Trichoptera</tp:taxon-name-part></tp:taxon-name> of Panama XXIV. Fifteen new species and two new country records of the caddisfly genus <italic><tp:taxon-name><tp:taxon-name-part taxon-name-part-type="genus" reg="Neotrichia">Neotrichia</tp:taxon-name-part></tp:taxon-name></italic> (<tp:taxon-name><tp:taxon-name-part taxon-name-part-type="order">Trichoptera</tp:taxon-name-part></tp:taxon-name>, <tp:taxon-name><tp:taxon-name-part taxon-name-part-type="family">Hydroptilidae</tp:taxon-name-part></tp:taxon-name>), with a key to all known Panamanian species</article-title><source>Zookeys</source><day>03</day><month>01</month><year>2024</year><volume>1188</volume><fpage>47</fpage><lpage>90</lpage><pub-id pub-id-type="doi">10.3897/zookeys.1188.111346</pub-id></mixed-citation></tp:treatment-meta><tp:nomenclature><label>﻿</label><tp:taxon-name>
              <object-id xmlns:xlink="http://www.w3.org/1999/xlink" content-type="arpha" xlink:type="simple">6B49EE01-F3F6-5F43-BF0E-D8F3F91A6DDB</object-id>
              <tp:taxon-name-part taxon-name-part-type="genus" reg="Neotrichia">Neotrichia</tp:taxon-name-part>
              <tp:taxon-name-part taxon-name-part-type="species" reg="vibrans">vibrans</tp:taxon-name-part>
            </tp:taxon-name><tp:taxon-authority>Ross, 1944</tp:taxon-authority><xref ref-type="fig" rid="F17">Figs 17</xref><xref ref-type="fig" rid="F18">, 18</xref></tp:nomenclature><tp:treatment-sec sec-type="material" id="SECID0EULBI"><title>Material examined.</title><p><bold>Panama</bold> • 27 ♂♂, 25 ♀♀; <bold>Chiriquí Province</bold>: Cuenca 108, David, <abbrev xmlns:xlink="http://www.w3.org/1999/xlink" content-type="institution" xlink:title="Universidad Autónoma de Chiriquí" id="ABBRID0E5LBI" xlink:type="simple">UNACHI</abbrev>–Jardin Botanico, El Cabrero, nr Quebrada San Cristobal; <named-content xmlns:xlink="http://www.w3.org/1999/xlink" content-type="dwc:verbatimCoordinates" xlink:type="simple"><named-content content-type="geo-json" specific-use="{&#34;type&#34;:&#34;Point&#34;,&#34;coordinates&#34;:[-82.451930,8.434060]}" id="NCID0EGMBI" xlink:type="simple">8.434060°N, 82.451930°W</named-content></named-content>; 45 m a.s.l.; 19.iv–3.v.2021; Y. Aguirre, T. Ríos leg.; Malaise trap • 22 ♂♂, 23 ♀♀; ibid., except 5–19.iv.2021 • ♂; <bold>Panama Oeste Province</bold>: Cuenca 115, Chame District, Altos de Campana NP, Río Sajalices; PSPSCB-PNAC-C115-2018-030; <named-content xmlns:xlink="http://www.w3.org/1999/xlink" content-type="dwc:verbatimCoordinates" xlink:type="simple"><named-content content-type="geo-json" specific-use="{&#34;type&#34;:&#34;Point&#34;,&#34;coordinates&#34;:[-79.897480,8.676250]}" id="NCID0EQMBI" xlink:type="simple">8.67625°N, 79.89748°W</named-content></named-content>; 194 m a.s.l.; 27–31.v.2018; E. Pérez, C. Nieto, M. Molinar, T. Ríos leg.; Malaise trap.</p><p><bold>Female</bold> (Fig. <xref ref-type="fig" rid="F18">18</xref>). The female of <italic><tp:taxon-name><tp:taxon-name-part taxon-name-part-type="genus" reg="Neotrichia">N.</tp:taxon-name-part><tp:taxon-name-part taxon-name-part-type="species" reg="vibrans">vibrans</tp:taxon-name-part></tp:taxon-name></italic> is slightly larger than the males, with total length from 2.0 to 2.5 mm compared to 1.8 to 2.0 mm, both having 18 antennal segments and the wings and body are brown in alcohol. Abdominal sternite VIII has a heavily sclerotized square plate (Fig. <xref ref-type="fig" rid="F18">18A</xref>), with a thin ridge on the posterior margin that narrows to an acute posteromesal point, which projects downward in lateral view, anteriorly the plate margin is rounded with a thin sinuate internal structure. The bursa copulatrix lies under the sclerotized plate of segment VIII and details are difficult to discern, but it is generally rectangular in shape, the genital chamber narrowing posteriorly to an acute point, genital chamber broadly incised anteriorly producing a pair of “feet” with heavily sclerotized inner margins, these “feet” extend posteriorly forming a mesal sclerite (Fig. <xref ref-type="fig" rid="F18">18B</xref>).</p></tp:treatment-sec><tp:treatment-sec sec-type="notes" id="SECID0EQNBI"><title>Note.</title><p>This is a new country record for Panama. In addition, it is a significant southern extension of the species range, which formerly was northern Mexico. The male of this species is here re-illustrated (Fig. <xref ref-type="fig" rid="F17">17</xref>) because the figures in <xref ref-type="bibr" rid="B32">Keth et al. (2015)</xref> do not clearly depict the lateral view of this species. The posterolateral processes from abdominal segments IX and X are difficult to see in those drawings and the bracteole is obscured by the process from IX. As well, the figure for <italic><tp:taxon-name><tp:taxon-name-part taxon-name-part-type="genus" reg="Neotrichia">N.</tp:taxon-name-part><tp:taxon-name-part taxon-name-part-type="species" reg="vibrans">vibrans</tp:taxon-name-part></tp:taxon-name></italic> in <xref ref-type="bibr" rid="B39">Ross (1944)</xref> lacks a lateral view and the phallus is shown as the apex having a pair of lobes bearing stout spines. These lobes and spines, which are also used as characters in the diagnostic key in <xref ref-type="bibr" rid="B39">Ross (1944)</xref>, belong to the apex of the subgenital plate, with the phallus lacking apical spines.</p><fig id="F17" position="float" orientation="portrait"><object-id xmlns:xlink="http://www.w3.org/1999/xlink" content-type="doi" xlink:type="simple">10.3897/zookeys.1188.111346.figure17</object-id><object-id xmlns:xlink="http://www.w3.org/1999/xlink" content-type="arpha" xlink:type="simple">57639D19-E382-55EF-84E4-101605E7A558</object-id><label>Figure 17.</label><caption><p><italic><tp:taxon-name><tp:taxon-name-part taxon-name-part-type="genus" reg="Neotrichia">Neotrichia</tp:taxon-name-part><tp:taxon-name-part taxon-name-part-type="species" reg="vibrans">vibrans</tp:taxon-name-part></tp:taxon-name></italic> Ross, male genitalia <bold>A</bold> left lateral <bold>B</bold> ventral <bold>C</bold> dorsal <bold>D</bold> phallus, dorsal <bold>E</bold> phallus, lateral.</p></caption><graphic xmlns:xlink="http://www.w3.org/1999/xlink" xlink:href="zookeys-1188-047_article-111346__-g017.jpg" position="float" orientation="portrait" xlink:type="simple" id="oo_961231.jpg"><uri content-type="original_file" xlink:type="simple">https://binary.pensoft.net/fig/961231</uri></graphic></fig><fig id="F18" position="float" orientation="portrait"><object-id xmlns:xlink="http://www.w3.org/1999/xlink" content-type="doi" xlink:type="simple">10.3897/zookeys.1188.111346.figure18</object-id><object-id xmlns:xlink="http://www.w3.org/1999/xlink" content-type="arpha" xlink:type="simple">260FACB7-C80C-56B5-9963-1BBA9C2FD601</object-id><label>Figure 18.</label><caption><p><italic><tp:taxon-name><tp:taxon-name-part taxon-name-part-type="genus" reg="Neotrichia">Neotrichia</tp:taxon-name-part><tp:taxon-name-part taxon-name-part-type="species" reg="vibrans">vibrans</tp:taxon-name-part></tp:taxon-name></italic> Ross, female genitalia <bold>A</bold> ventral <bold>B</bold> bursa copulatrix, ventral.</p></caption><graphic xmlns:xlink="http://www.w3.org/1999/xlink" xlink:href="zookeys-1188-047_article-111346__-g018.jpg" position="float" orientation="portrait" xlink:type="simple" id="oo_961232.jpg"><uri content-type="original_file" xlink:type="simple">https://binary.pensoft.net/fig/961232</uri></graphic></fig><p>Females of other species from the <italic><tp:taxon-name><tp:taxon-name-part taxon-name-part-type="genus" reg="Neotrichia">N.</tp:taxon-name-part><tp:taxon-name-part taxon-name-part-type="species" reg="vibrans">vibrans</tp:taxon-name-part></tp:taxon-name></italic> group of <xref ref-type="bibr" rid="B32">Keth et al. (2015)</xref> also have a sclerotized plate on the sternum of segment VIII, including <italic><tp:taxon-name><tp:taxon-name-part taxon-name-part-type="genus" reg="Neotrichia">Neotrichia</tp:taxon-name-part></tp:taxon-name></italic> ♀ sp. B (in <xref ref-type="bibr" rid="B7">Botosaneanu and Alkins-Koo 1993</xref>), which was tentatively identified as <italic><tp:taxon-name><tp:taxon-name-part taxon-name-part-type="genus" reg="Neotrichia">N.</tp:taxon-name-part><tp:taxon-name-part taxon-name-part-type="species" reg="armata">armata</tp:taxon-name-part></tp:taxon-name></italic> Botosaneanu, 1993, <italic><tp:taxon-name><tp:taxon-name-part taxon-name-part-type="genus" reg="Neotrichia">N.</tp:taxon-name-part><tp:taxon-name-part taxon-name-part-type="species" reg="iridescens">iridescens</tp:taxon-name-part></tp:taxon-name></italic> Flint, 1964, and <italic><tp:taxon-name><tp:taxon-name-part taxon-name-part-type="genus" reg="Neotrichia">N.</tp:taxon-name-part><tp:taxon-name-part taxon-name-part-type="species" reg="soleaferrea">soleaferrea</tp:taxon-name-part></tp:taxon-name></italic> Botosaneanu (in <xref ref-type="bibr" rid="B8">Botosaneanu and Hyslop 1998</xref>). However, other members of this group have the females unidentified, or in the case of <italic><tp:taxon-name><tp:taxon-name-part taxon-name-part-type="genus" reg="Neotrichia">N.</tp:taxon-name-part><tp:taxon-name-part taxon-name-part-type="species" reg="heleios">heleios</tp:taxon-name-part></tp:taxon-name></italic> Flint, 1968 the sternum of sternite VIII lacks a sclerotized plate. Also, with the exception of <italic><tp:taxon-name><tp:taxon-name-part taxon-name-part-type="genus" reg="Neotrichia">N.</tp:taxon-name-part><tp:taxon-name-part taxon-name-part-type="species" reg="soleaferrea">soleaferrea</tp:taxon-name-part></tp:taxon-name></italic>, the structure of the bursa copulatrix appears to be much different than that seen in <italic><tp:taxon-name><tp:taxon-name-part taxon-name-part-type="genus" reg="Neotrichia">N.</tp:taxon-name-part><tp:taxon-name-part taxon-name-part-type="species" reg="vibrans">vibrans</tp:taxon-name-part></tp:taxon-name></italic>.</p><p>The ventral plate on sternite VIII is not a characteristic unique to the <italic><tp:taxon-name><tp:taxon-name-part taxon-name-part-type="genus" reg="Neotrichia">N.</tp:taxon-name-part><tp:taxon-name-part taxon-name-part-type="species" reg="vibrans">vibrans</tp:taxon-name-part></tp:taxon-name></italic> group. Females in other groups have a distinctive sclerotized plate, e.g., <italic><tp:taxon-name><tp:taxon-name-part taxon-name-part-type="genus" reg="Neotrichia">N.</tp:taxon-name-part><tp:taxon-name-part taxon-name-part-type="species" reg="margararitena">margararitena</tp:taxon-name-part></tp:taxon-name></italic> Botosaneanu (in <xref ref-type="bibr" rid="B9">Botosaneanu and Viloria 2002</xref>) of the <italic><tp:taxon-name><tp:taxon-name-part taxon-name-part-type="genus" reg="Neotrichia">N.</tp:taxon-name-part><tp:taxon-name-part taxon-name-part-type="species" reg="biuncifera">biuncifera</tp:taxon-name-part></tp:taxon-name></italic> group (<xref ref-type="bibr" rid="B34">Marshall 1979</xref>). Also, females for several members of the <italic><tp:taxon-name><tp:taxon-name-part taxon-name-part-type="genus" reg="Neotrichia">N.</tp:taxon-name-part><tp:taxon-name-part taxon-name-part-type="species" reg="caxima">caxima</tp:taxon-name-part></tp:taxon-name></italic> group, including <italic><tp:taxon-name><tp:taxon-name-part taxon-name-part-type="genus" reg="Neotrichia">N.</tp:taxon-name-part><tp:taxon-name-part taxon-name-part-type="species" reg="nesiotes">nesiotes</tp:taxon-name-part></tp:taxon-name></italic> Flint &amp; Sykora, 1993, <italic><tp:taxon-name><tp:taxon-name-part taxon-name-part-type="genus" reg="Neotrichia">N.</tp:taxon-name-part><tp:taxon-name-part taxon-name-part-type="species" reg="mentonensis">mentonensis</tp:taxon-name-part></tp:taxon-name></italic> Frazer &amp; Harris, 1991, <italic><tp:taxon-name><tp:taxon-name-part taxon-name-part-type="genus" reg="Neotrichia">N.</tp:taxon-name-part><tp:taxon-name-part taxon-name-part-type="species" reg="rasmusseni">rasmusseni</tp:taxon-name-part></tp:taxon-name></italic> Harris &amp; Keth, 2002, and <italic><tp:taxon-name><tp:taxon-name-part taxon-name-part-type="genus" reg="Neotrichia">N.</tp:taxon-name-part><tp:taxon-name-part taxon-name-part-type="species" reg="armitagei">armitagei</tp:taxon-name-part></tp:taxon-name></italic> Harris, 1991 share this trait. In addition, many members of the <italic><tp:taxon-name><tp:taxon-name-part taxon-name-part-type="genus" reg="Neotrichia">N.</tp:taxon-name-part><tp:taxon-name-part taxon-name-part-type="species" reg="caxima">caxima</tp:taxon-name-part></tp:taxon-name></italic> group also have females with the structure of the bursa copulatrix very similar to that seen in the female of <italic><tp:taxon-name><tp:taxon-name-part taxon-name-part-type="genus" reg="Neotrichia">N.</tp:taxon-name-part><tp:taxon-name-part taxon-name-part-type="species" reg="vibrans">vibrans</tp:taxon-name-part></tp:taxon-name></italic> (<xref ref-type="bibr" rid="B27">Harris and Rasmussen 2010</xref>).</p><p>Considering the above variation and overlap of characters, more associations are needed to facilitate a detailed comparison and delineation of <italic><tp:taxon-name><tp:taxon-name-part taxon-name-part-type="genus" reg="Neotrichia">Neotrichia</tp:taxon-name-part></tp:taxon-name></italic> females before we can adequately diagnose any females definitively. The descriptive text for <italic><tp:taxon-name><tp:taxon-name-part taxon-name-part-type="genus" reg="Neotrichia">N.</tp:taxon-name-part><tp:taxon-name-part taxon-name-part-type="species" reg="vibrans">vibrans</tp:taxon-name-part></tp:taxon-name></italic> above is a contribution toward that future comparison. Finally, we were fortunate in being able to associate the female of <italic><tp:taxon-name><tp:taxon-name-part taxon-name-part-type="genus" reg="Neotrichia">N.</tp:taxon-name-part><tp:taxon-name-part taxon-name-part-type="species" reg="vibrans">vibrans</tp:taxon-name-part></tp:taxon-name></italic> with the male because individuals of both sexes were found, in quantity, together in the absence of any other congeners in a non-natural botanical garden site. Most natural stream sites we have sampled in Panama have 2–7 species present in the same sample, making associations more difficult.</p></tp:treatment-sec><tp:treatment-sec sec-type="distribution" id="SECID0EMYBI"><title>Distribution.</title><p>Mexico: Chihuahua; Panama: Chiriquí Province (David District); U.S.A.: Alabama, Arkansas, Florida, Georgia, Illinois, Kansas, Kentucky, Maine, Minnesota, Mississippi, Missouri, New Hampshire, New York, Ohio, Oklahoma, South Carolina, Tennessee, Texas, Virginia, West Virginia, Wisconsin.</p></tp:treatment-sec><ref-list><ref id="B32"><mixed-citation xmlns:xlink="http://www.w3.org/1999/xlink" xlink:type="simple"><person-group><name name-style="western"><surname>Keth</surname><given-names>AC</given-names></name><name name-style="western"><surname>Harris</surname><given-names>SC</given-names></name><name name-style="western"><surname>Armitage</surname><given-names>BJ</given-names></name></person-group> (<year>2015</year>) <source>The genus <italic><tp:taxon-name><tp:taxon-name-part taxon-name-part-type="genus">Neotrichia</tp:taxon-name-part></tp:taxon-name></italic> Morton (<tp:taxon-name><tp:taxon-name-part taxon-name-part-type="order">Trichoptera</tp:taxon-name-part></tp:taxon-name>: <tp:taxon-name><tp:taxon-name-part taxon-name-part-type="family">Hydroptilidae</tp:taxon-name-part></tp:taxon-name>) in North America, Mexico, and the Caribbean Islands.</source><publisher-name>The Caddis Press</publisher-name>, <publisher-loc>Columbus, Ohio</publisher-loc>, <size units="page">147 pp</size>.</mixed-citation></ref><ref id="B39"><mixed-citation xmlns:xlink="http://www.w3.org/1999/xlink" xlink:type="simple"><person-group><name name-style="western"><surname>Ross</surname><given-names>HH</given-names></name></person-group> (<year>1944</year>) <article-title>The caddisflies or <tp:taxon-name><tp:taxon-name-part taxon-name-part-type="order">Trichoptera</tp:taxon-name-part></tp:taxon-name> of Illinois.</article-title><source>Bulletin - Illinois Natural History Survey</source><volume>23</volume>(<issue>1–5</issue>): <fpage>1</fpage>–<lpage>326</lpage>. <ext-link xlink:href="10.21900/j.inhs.v23.199" ext-link-type="doi" xlink:type="simple">https://doi.org/10.21900/j.inhs.v23.199</ext-link></mixed-citation></ref><ref id="B7"><mixed-citation xmlns:xlink="http://www.w3.org/1999/xlink" xlink:type="simple"><person-group><name name-style="western"><surname>Botosaneanu</surname><given-names>L</given-names></name><name name-style="western"><surname>Alkins-Koo</surname><given-names>M</given-names></name></person-group> (<year>1993</year>) <article-title>The caddis flies (<tp:taxon-name><tp:taxon-name-part taxon-name-part-type="class">Insecta</tp:taxon-name-part></tp:taxon-name>: <tp:taxon-name><tp:taxon-name-part taxon-name-part-type="order">Trichoptera</tp:taxon-name-part></tp:taxon-name>) of Trinidad and Tobago, West Indies. Bulletin de l’Institut Royal des Sciences Naturelles de Belgique.</article-title><source>Entomologie</source><volume>63</volume>: <fpage>5</fpage>–<lpage>45</lpage>.</mixed-citation></ref><ref id="B8"><mixed-citation xmlns:xlink="http://www.w3.org/1999/xlink" xlink:type="simple"><person-group><name name-style="western"><surname>Botosaneanu</surname><given-names>L</given-names></name><name name-style="western"><surname>Hyslop</surname><given-names>EJ</given-names></name></person-group> (<year>1998</year>) <article-title>A sysatematic and biogeographic study of the caddisfly fauna of Jamaica (<tp:taxon-name><tp:taxon-name-part taxon-name-part-type="class">Insecta</tp:taxon-name-part></tp:taxon-name>: <tp:taxon-name><tp:taxon-name-part taxon-name-part-type="order">Trichoptera</tp:taxon-name-part></tp:taxon-name>). Bulletin de l’Institut Royal des Sciences Naturelles de Belgique.</article-title><source>Entomologie</source><volume>68</volume>: <fpage>5</fpage>–<lpage>28</lpage>.</mixed-citation></ref><ref id="B9"><mixed-citation xmlns:xlink="http://www.w3.org/1999/xlink" xlink:type="simple"><person-group><name name-style="western"><surname>Botosaneanu</surname><given-names>L</given-names></name><name name-style="western"><surname>Viloria</surname><given-names>AL</given-names></name></person-group> (<year>2002</year>) <article-title>The caddisflies (<tp:taxon-name><tp:taxon-name-part taxon-name-part-type="class">Insecta</tp:taxon-name-part></tp:taxon-name>, <tp:taxon-name><tp:taxon-name-part taxon-name-part-type="order">Trichoptera</tp:taxon-name-part></tp:taxon-name>) of Isla de Margarita (Venezuela) - with description of two new species.</article-title><source>Mitteilungen aus dem Museum für Naturkunde in Berlin Deutsche Entomologische Zeitschrift</source><volume>49</volume>: <fpage>105</fpage>–<lpage>111</lpage>. <ext-link xlink:href="10.1002/mmnd.20020490108" ext-link-type="doi" xlink:type="simple">https://doi.org/10.1002/mmnd.20020490108</ext-link></mixed-citation></ref><ref id="B34"><mixed-citation xmlns:xlink="http://www.w3.org/1999/xlink" xlink:type="simple"><person-group><name name-style="western"><surname>Marshall</surname><given-names>JE</given-names></name></person-group> (<year>1979</year>) <article-title>A review of the genera of the <tp:taxon-name><tp:taxon-name-part taxon-name-part-type="family">Hydroptilidae</tp:taxon-name-part></tp:taxon-name> (<tp:taxon-name><tp:taxon-name-part taxon-name-part-type="order">Trichoptera</tp:taxon-name-part></tp:taxon-name>). Bulletin of the British Museum (Natural History).</article-title><source>Historical Series</source><volume>39</volume>: <fpage>135</fpage>–<lpage>234</lpage>. [Natural History]</mixed-citation></ref><ref id="B27"><mixed-citation xmlns:xlink="http://www.w3.org/1999/xlink" xlink:type="simple"><person-group><name name-style="western"><surname>Harris</surname><given-names>SC</given-names></name><name name-style="western"><surname>Rasmussen</surname><given-names>AK</given-names></name></person-group> (<year>2010</year>) <article-title>The <italic><tp:taxon-name><tp:taxon-name-part taxon-name-part-type="genus">Neotrichia</tp:taxon-name-part><tp:taxon-name-part taxon-name-part-type="species">caxima</tp:taxon-name-part></tp:taxon-name></italic> Group (<tp:taxon-name><tp:taxon-name-part taxon-name-part-type="order">Trichoptera</tp:taxon-name-part></tp:taxon-name>: <tp:taxon-name><tp:taxon-name-part taxon-name-part-type="family">Hydroptilidae</tp:taxon-name-part></tp:taxon-name>) in the southeastern United States.</article-title><source>Zootaxa</source><volume>2608</volume>(<issue>1</issue>): <fpage>25</fpage>–<lpage>44</lpage>. <ext-link xlink:href="10.11646/zootaxa.2608.1.2" ext-link-type="doi" xlink:type="simple">https://doi.org/10.11646/zootaxa.2608.1.2</ext-link></mixed-citation></ref></ref-list></tp:taxon-treatment>
